# Supplementary material for: Impact of protein kinase CK2 downregulation and inhibition on oncomir clusters 17 ~ 92 and 106b ~ 25 in prostate, breast, and head and neck cancers
Source: Mol Med. 2024 Oct 11;30:175. doi: 10.1186/s10020-024-00937-1 (PMC11476306; doi:10.1186/s10020-024-00937-1)
Supplement: Supplementary file 4 — Supplementary materials 4. [file 10020_2024_937_MOESM4_ESM.xlsx]

## Sheet: 2^(-Avg.(Delta(Ct)) (2)
		2^(-Avg.(Delta(Ct))
Position	Mature ID	siNT control	siCK2	p value	Fold Regulation	Comments
A03	hsa-miR-100-5p	0.124233	0.065517	0.004975	-1.8962
A04	hsa-miR-106b-5p	0.421597	0.223163	0.021266	-1.8892
A06	hsa-miR-122-5p	0.000268	0.000545	0.059539	2.0305	B
A08	hsa-miR-125b-5p	1.41446	0.916641	0.014352	-1.5431
B05	hsa-miR-155-5p	3.5e-05	0.000193	0.283972	5.482	B
B06	hsa-miR-17-5p	0.358515	0.157779	0.006242	-2.2723
B07	hsa-miR-17-3p	0.008206	0.005436	0.020699	-1.5095
B08	hsa-miR-18a-5p	0.141949	0.062309	0.006935	-2.2781
B11	hsa-miR-196a-5p	0.002865	0.00179	0.040462	-1.6011
B12	hsa-miR-19a-3p	0.284106	0.12409	0.029826	-2.2895
C01	hsa-miR-19b-3p	0.20459	0.106358	0.035111	-1.9236
C05	hsa-miR-203a-3p	0.040929	0.0212	0.006385	-1.9306
C08	hsa-miR-20a-5p	0.654951	0.348534	0.036185	-1.8792	AKT3, p21
C09	hsa-miR-21-5p	0.766667	0.459961	0.04256	-1.6668
D11	hsa-miR-34a-5p	0.084312	0.189543	0.390375	2.2481
D12	hsa-miR-375	0.011469	0.007047	0.034442	-1.6276
E03	hsa-miR-574-3p	0.011231	0.007033	0.046891	-1.5968
E05	hsa-miR-9-5p	0.023428	0.012694	0.010548	-1.8456
E07	hsa-miR-93-5p	0.231228	0.154833	0.006159	-1.4934
F02	hsa-miR-148a-3p	0.445183	0.237833	0.00687	-1.8718
F09	hsa-miR-26b-5p	0.267772	0.167212	0.00854	-1.6014
G01	hsa-miR-374a-5p	0.050377	0.028211	0.016979	-1.7857
G07	hsa-miR-16-5p	0.905042	0.548789	0.000657	-1.6492
G08	hsa-miR-191-5p	1.92463	0.403051	0.373616	-4.7752
G11	hsa-miR-26a-5p	0.301794	0.182903	0.032284	-1.65	ATM
G12	hsa-miR-31-5p	0.00012	0.000323	0.371541	2.6889	B
H01	cel-miR-39-3p	4e-05	8.9e-05	0.13382	2.2151	B
H04	SNORD68	1.15663	1.67013	0.039006	1.444
H07	SNORD96A	0.523076	19.3416	0.373903	36.9766
 indicates significant p in full panel normalization
Normalization Automatic selection from full panel with p<0.05 not seen with HSKG normalization
		2^(-Avg.(Delta(Ct))
Position	Mature ID	Control Group	Group 1	p value	Fold Regulation	Comments
D01	hsa-miR-221-3p	1.31949	2.50826	0.043143	1.9009
F08	hsa-miR-211-5p	0.000459	0.001139	0.01216	2.4844
F11	hsa-miR-372-3p	0.00046	0.000733	0.018058	1.592
G03	hsa-miR-7-5p	1.32172	1.5591	0.032558	1.1796
p-value:
The p values are calculated based on a Studen's t-test of the replicate 2^(- Delta Ct) values for each gene in the control group and treatment groups, and p values less than 0.05 are indicated in red.

## Sheet: Gene Table
PCR Array Catalog #:	MIHS-106Z
Position	Mature ID
A01	hsa-let-7a-5p
A02	hsa-miR-1-3p
A03	hsa-miR-100-5p
A04	hsa-miR-106b-5p
A05	hsa-miR-10b-5p
A06	hsa-miR-122-5p
A07	hsa-miR-124-3p
A08	hsa-miR-125b-5p
A09	hsa-miR-126-3p
A10	hsa-miR-133a-3p
A11	hsa-miR-133b
A12	hsa-miR-134-5p
B01	hsa-miR-141-3p
B02	hsa-miR-143-3p
B03	hsa-miR-146a-5p
B04	hsa-miR-150-5p
B05	hsa-miR-155-5p
B06	hsa-miR-17-5p
B07	hsa-miR-17-3p
B08	hsa-miR-18a-5p
B09	hsa-miR-192-5p
B10	hsa-miR-195-5p
B11	hsa-miR-196a-5p
B12	hsa-miR-19a-3p
C01	hsa-miR-19b-3p
C02	hsa-miR-200a-3p
C03	hsa-miR-200b-3p
C04	hsa-miR-200c-3p
C05	hsa-miR-203a-3p
C06	hsa-miR-205-5p
C07	hsa-miR-208a-3p
C08	hsa-miR-20a-5p
C09	hsa-miR-21-5p
C10	hsa-miR-210-3p
C11	hsa-miR-214-3p
C12	hsa-miR-215-5p
D01	hsa-miR-221-3p
D02	hsa-miR-222-3p
D03	hsa-miR-223-3p
D04	hsa-miR-224-5p
D05	hsa-miR-23a-3p
D06	hsa-miR-25-3p
D07	hsa-miR-27a-3p
D08	hsa-miR-296-5p
D09	hsa-miR-29a-3p
D10	hsa-miR-30d-5p
D11	hsa-miR-34a-5p
D12	hsa-miR-375
E01	hsa-miR-423-5p
E02	hsa-miR-499a-5p
E03	hsa-miR-574-3p
E04	hsa-miR-885-5p
E05	hsa-miR-9-5p
E06	hsa-miR-92a-3p
E07	hsa-miR-93-5p
E08	hsa-let-7c-5p
E09	hsa-miR-107
E10	hsa-miR-10a-5p
E11	hsa-miR-128-3p
E12	hsa-miR-130b-3p
F01	hsa-miR-145-5p
F02	hsa-miR-148a-3p
F03	hsa-miR-15a-5p
F04	hsa-miR-184
F05	hsa-miR-193a-5p
F06	hsa-miR-204-5p
F07	hsa-miR-206
F08	hsa-miR-211-5p
F09	hsa-miR-26b-5p
F10	hsa-miR-30e-5p
F11	hsa-miR-372-3p
F12	hsa-miR-373-3p
G01	hsa-miR-374a-5p
G02	hsa-miR-376c-3p
G03	hsa-miR-7-5p
G04	hsa-miR-96-5p
G05	hsa-miR-103a-3p
G06	hsa-miR-15b-5p
G07	hsa-miR-16-5p
G08	hsa-miR-191-5p
G09	hsa-miR-22-3p
G10	hsa-miR-24-3p
G11	hsa-miR-26a-5p
G12	hsa-miR-31-5p
H01	cel-miR-39-3p
H02	cel-miR-39-3p
H03	SNORD61
H04	SNORD68
H05	SNORD72
H06	SNORD95
H07	SNORD96A
H08	RNU6-2
H09	miRTC
H10	miRTC
H11	PPC
H12	PPC

## Sheet: Average Ct
		AVG Ct		Standard Deviation
Position	Mature ID	Control Group	Group 1	Control Group	Group 1
A01	hsa-let-7a-5p	20.16	20.77	0.121362	0.76829
A02	hsa-miR-1-3p	35	35	0	0
A03	hsa-miR-100-5p	23.22	24.2	0.201939	0.772713
A04	hsa-miR-106b-5p	21.45	22.43	0.233719	0.945512
A05	hsa-miR-10b-5p	30.04	30.42	0.235632	0.500103
A06	hsa-miR-122-5p	32.07	31.11	0.590148	0.807691
A07	hsa-miR-124-3p	33.41	33.16	0.672976	0.927873
A08	hsa-miR-125b-5p	19.71	20.39	0.154502	0.629811
A09	hsa-miR-126-3p	26.22	26.76	0.120627	0.668893
A10	hsa-miR-133a-3p	34.87	34.12	0.233244	0.922998
A11	hsa-miR-133b	35	34.71	0	0.509344
A12	hsa-miR-134-5p	32.19	32.76	0.773164	0.866513
B01	hsa-miR-141-3p	22.81	23.35	0.326611	1.20758
B02	hsa-miR-143-3p	33.97	33.74	0.253974	0.712614
B03	hsa-miR-146a-5p	34.65	34.91	0.307825	0.153416
B04	hsa-miR-150-5p	34.22	34.13	0.68564	0.759288
B05	hsa-miR-155-5p	35	32.6	0	2.20924
B06	hsa-miR-17-5p	21.69	22.93	0.268735	0.988049
B07	hsa-miR-17-3p	27.14	27.79	0.226821	0.80769
B08	hsa-miR-18a-5p	23.03	24.27	0.292574	0.950325
B09	hsa-miR-192-5p	26.8	27.29	0.780575	0.604565
B10	hsa-miR-195-5p	20.66	21.43	0.500627	0.646476
B11	hsa-miR-196a-5p	28.66	29.39	0.364989	0.604004
B12	hsa-miR-19a-3p	22.02	23.28	0.39198	1.11472
C01	hsa-miR-19b-3p	22.5	23.5	0.337215	0.984827
C02	hsa-miR-200a-3p	23.93	24.54	0.240064	1.18227
C03	hsa-miR-200b-3p	21.09	21.45	0.29081	0.632322
C04	hsa-miR-200c-3p	20.68	21.05	0.229065	0.484577
C05	hsa-miR-203a-3p	24.82	25.83	0.266188	0.6347
C06	hsa-miR-205-5p	31.14	30.75	1.24417	0.457878
C07	hsa-miR-208a-3p	34.96	35	0.065967	0
C08	hsa-miR-20a-5p	20.82	21.79	0.360623	0.784424
C09	hsa-miR-21-5p	20.59	21.39	0.385326	0.57512
C10	hsa-miR-210-3p	27.55	27.56	0.106362	0.795528
C11	hsa-miR-214-3p	30.39	29.75	1.45248	3.14566
C12	hsa-miR-215-5p	33.64	33.29	0.830609	0.106812
D01	hsa-miR-221-3p	23.51	23.08	0.20663	0.803317
D02	hsa-miR-222-3p	23.26	23.07	0.594123	0.620578
D03	hsa-miR-223-3p	34.67	35	0.388116	0
D04	hsa-miR-224-5p	25.85	26.48	0.260209	0.772625
D05	hsa-miR-23a-3p	24.94	25.5	0.100602	0.5906
D06	hsa-miR-25-3p	22.52	23.01	0.308991	0.474541
D07	hsa-miR-27a-3p	25.34	26.11	0.622855	0.670737
D08	hsa-miR-296-5p	29.22	29.41	0.070087	0.731599
D09	hsa-miR-29a-3p	23.28	23.91	0.591941	0.737364
D10	hsa-miR-30d-5p	22.48	23.39	0.425575	0.696199
D11	hsa-miR-34a-5p	23.78	22.67	0.303257	2.33209
D12	hsa-miR-375	26.65	27.42	0.08416	0.396434
E01	hsa-miR-423-5p	25.65	25.72	0.300282	0.822794
E02	hsa-miR-499a-5p	34.22	34.96	0.118553	0.069689
E03	hsa-miR-574-3p	26.69	27.42	0.044342	0.586137
E04	hsa-miR-885-5p	31.56	31.67	0.244532	0.954551
E05	hsa-miR-9-5p	25.62	26.57	0.072159	0.192319
E06	hsa-miR-92a-3p	22.02	22.58	0.263787	0.768504
E07	hsa-miR-93-5p	22.32	22.96	0.276499	0.603572
E08	hsa-let-7c-5p	21.27	21.73	0.290192	0.809116
E09	hsa-miR-107	25.97	26.48	0.325431	0.826675
E10	hsa-miR-10a-5p	28.37	28.84	0.114344	0.173737
E11	hsa-miR-128-3p	24.95	25.51	0.425308	0.593679
E12	hsa-miR-130b-3p	25.59	26.15	0.173508	0.613289
F01	hsa-miR-145-5p	33.7	33.84	1.07664	0.637969
F02	hsa-miR-148a-3p	21.38	22.34	0.121627	0.637819
F03	hsa-miR-15a-5p	24.08	24.58	0.31968	1.04614
F04	hsa-miR-184	35	34.9	0	0.167016
F05	hsa-miR-193a-5p	27.69	27.91	0.283369	0.689263
F06	hsa-miR-204-5p	35	35	0	0
F07	hsa-miR-206	35	35	0	0
F08	hsa-miR-211-5p	35	34.19	0	0.715254
F09	hsa-miR-26b-5p	22.11	22.85	0.174986	0.493407
F10	hsa-miR-30e-5p	22.65	23.4	0.286072	0.757214
F11	hsa-miR-372-3p	35	34.83	0.008611	0.30111
F12	hsa-miR-373-3p	33.62	34.15	0.689453	1.4727
G01	hsa-miR-374a-5p	24.52	25.41	0.011094	0.816198
G02	hsa-miR-376c-3p	35	35	0	0
G03	hsa-miR-7-5p	23.51	23.77	0.057993	0.359662
G04	hsa-miR-96-5p	25.43	26.05	0.380928	1.26743
G05	hsa-miR-103a-3p	22.36	22.97	0.330035	0.594195
G06	hsa-miR-15b-5p	21.39	22.33	0.752079	0.476357
G07	hsa-miR-16-5p	20.35	21.13	0.217471	0.41376
G08	hsa-miR-191-5p	19.26	21.58	3.90215	0.26354
G09	hsa-miR-22-3p	22.55	23.09	0.279481	1.00611
G10	hsa-miR-24-3p	24.09	24.64	0.236806	0.640029
G11	hsa-miR-26a-5p	21.94	22.72	0.204333	0.531215
G12	hsa-miR-31-5p	33.23	31.86	0.447932	2.43031
H01	cel-miR-39-3p	34.81	33.72	0.214437	1.26922
H02	cel-miR-39-3p	34.61	34.18	0.334587	1.12602
H03	SNORD61	21.63	22.06	0.26213	0.720544
H04	SNORD68	20	19.53	0.235313	0.52055
H05	SNORD72	23.85	24.46	0.521172	0.79908
H06	SNORD95	20.35	20.36	1.85079	0.568757
H07	SNORD96A	21.14	15.99	0.610771	9.01797
H08	RNU6-2	19.08	19.34	0.386141	0.599797
H09	miRTC	21.81	23.16	0.409567	1.08505
H10	miRTC	22.26	23.17	0.374152	1.04179
H11	PPC	19.28	19.24	0.064191	0.22528
H12	PPC	19.54	19.53	0.092514	0.197414

## Sheet: Average Delta(Ct)
		AVG Delta(Ct) (Ct(GOI) - Ave Ct(HKG))		Standard Deviation
Position	Mature ID	Control Group	Group 1	Control Group	Group 1
A01	hsa-let-7a-5p	-0.043929	0.506855	0.14823	0.753402	0.323681
A02	hsa-miR-1-3p	14.7911	14.7327	0.202211	0.504865	0.746063
A03	hsa-miR-100-5p	3.00888	3.932	0.141044	0.281863	0.004975
A04	hsa-miR-106b-5p	1.24606	2.16383	0.155331	0.461735	0.021266
A05	hsa-miR-10b-5p	9.83146	10.1541	0.216487	0.041537	0.073003
A06	hsa-miR-122-5p	11.863	10.8411	0.525764	0.439377	0.059539
A07	hsa-miR-124-3p	13.2046	12.8894	0.52333	0.878783	0.528232
A08	hsa-miR-125b-5p	-0.500253	0.125572	0.064034	0.319481	0.014352
A09	hsa-miR-126-3p	6.0082	6.48985	0.178864	0.357978	0.084615
A10	hsa-miR-133a-3p	14.6564	13.8534	0.433864	1.19711	0.361725
A11	hsa-miR-133b	14.7911	14.4387	0.202211	0.940636	0.456922
A12	hsa-miR-134-5p	11.9809	12.4896	0.649717	0.619835	0.384763
B01	hsa-miR-141-3p	2.60331	3.08335	0.302511	0.717794	0.441519
B02	hsa-miR-143-3p	13.7654	13.4719	0.059682	0.208253	0.094783
B03	hsa-miR-146a-5p	14.4393	14.6442	0.448123	0.359972	0.527334
B04	hsa-miR-150-5p	14.0069	13.859	0.483594	0.842138	0.678436
B05	hsa-miR-155-5p	14.7911	12.3364	0.202211	2.31822	0.283972
B06	hsa-miR-17-5p	1.47989	2.66403	0.102588	0.484862	0.006242
B07	hsa-miR-17-3p	6.92914	7.52318	0.045999	0.305628	0.020699
B08	hsa-miR-18a-5p	2.81656	4.00442	0.145368	0.459119	0.006935
B09	hsa-miR-192-5p	6.5899	7.02606	0.651807	0.386723	0.379636
B10	hsa-miR-195-5p	0.45185	1.16024	0.413013	0.337625	0.097197
B11	hsa-miR-196a-5p	8.44707	9.12609	0.265812	0.281724	0.040462
B12	hsa-miR-19a-3p	1.8155	3.01054	0.249765	0.625856	0.029826
C01	hsa-miR-19b-3p	2.28919	3.233	0.25659	0.481052	0.035111
C02	hsa-miR-200a-3p	3.72142	4.27034	0.080233	0.69203	0.315251
C03	hsa-miR-200b-3p	0.884046	1.18112	0.414419	0.35075	0.358918
C04	hsa-miR-200c-3p	0.474504	0.783215	0.029665	0.705565	0.678175
C05	hsa-miR-203a-3p	4.61072	5.5598	0.187483	0.281826	0.006385
C06	hsa-miR-205-5p	10.9308	10.4801	1.08668	0.274008	0.801804
C07	hsa-miR-208a-3p	14.753	14.7327	0.267447	0.504865	0.860835
C08	hsa-miR-20a-5p	0.610541	1.52063	0.224901	0.564167	0.036185
C09	hsa-miR-21-5p	0.383328	1.12042	0.283339	0.292113	0.04256
C10	hsa-miR-210-3p	7.34026	7.29254	0.204882	0.71438	0.738885
C11	hsa-miR-214-3p	10.1778	9.4845	1.33312	3.39463	0.428979
C12	hsa-miR-215-5p	13.4324	13.0238	0.932823	0.608365	0.595705
D01	hsa-miR-221-3p	3.30057	2.81747	0.193456	0.758006	0.308149
D02	hsa-miR-222-3p	3.04875	2.80028	0.464801	0.742844	0.594438
D03	hsa-miR-223-3p	14.4576	14.7327	0.365257	0.504865	0.487012
D04	hsa-miR-224-5p	5.63855	6.21605	0.147571	0.770288	0.312895
D05	hsa-miR-23a-3p	4.73418	5.23769	0.172646	0.598311	0.262507
D06	hsa-miR-25-3p	2.30843	2.74578	0.188497	0.449346	0.210761
D07	hsa-miR-27a-3p	5.13062	5.84052	0.509451	0.246447	0.13893
D08	hsa-miR-296-5p	9.01116	9.14286	0.266623	0.468893	0.743018
D09	hsa-miR-29a-3p	3.07421	3.63969	0.497964	0.59896	0.283579
D10	hsa-miR-30d-5p	2.27048	3.12691	0.330624	0.512628	0.063391
D11	hsa-miR-34a-5p	3.56811	2.3994	0.233986	2.64528	0.390375
D12	hsa-miR-375	6.44606	7.14883	0.131371	0.393034	0.034442
E01	hsa-miR-423-5p	5.44178	5.44846	0.376852	0.858515	0.823074
E02	hsa-miR-499a-5p	14.015	14.6925	0.309919	0.438329	0.093799
E03	hsa-miR-574-3p	6.47636	7.15158	0.195154	0.399279	0.046891
E04	hsa-miR-885-5p	11.3499	11.3998	0.321545	0.896394	0.855125
E05	hsa-miR-9-5p	5.41561	6.29971	0.145111	0.360409	0.010548
E06	hsa-miR-92a-3p	1.808	2.31313	0.067372	0.813848	0.452846
E07	hsa-miR-93-5p	2.11261	2.69122	0.077998	0.206921	0.006159
E08	hsa-let-7c-5p	1.06386	1.46015	0.190062	0.885273	0.681897
E09	hsa-miR-107	5.75938	6.21117	0.183315	0.445334	0.160192
E10	hsa-miR-10a-5p	8.16456	8.57143	0.092558	0.359354	0.115784
E11	hsa-miR-128-3p	4.74011	5.24731	0.301876	0.203926	0.090543
E12	hsa-miR-130b-3p	5.38507	5.87789	0.19484	0.643215	0.32115
F01	hsa-miR-145-5p	13.4904	13.573	0.874425	0.269909	0.657902
F02	hsa-miR-148a-3p	1.16753	2.07198	0.161662	0.308137	0.00687
F03	hsa-miR-15a-5p	3.86803	4.31034	0.226494	0.542471	0.305961
F04	hsa-miR-184	14.7911	14.6363	0.202211	0.635817	0.583724
F05	hsa-miR-193a-5p	7.48428	7.64115	0.189944	0.767849	0.961641
F06	hsa-miR-204-5p	14.7911	14.7327	0.202211	0.504865	0.746063
F07	hsa-miR-206	14.7911	14.7327	0.202211	0.504865	0.746063
F08	hsa-miR-211-5p	14.7911	13.9218	0.202211	0.680357	0.145982
F09	hsa-miR-26b-5p	1.90092	2.58025	0.08179	0.274218	0.00854
F10	hsa-miR-30e-5p	2.43993	3.13044	0.16583	0.559417	0.072524
F11	hsa-miR-372-3p	14.7861	14.5589	0.199404	0.23112	0.275759
F12	hsa-miR-373-3p	13.4103	13.8825	0.491331	0.997447	0.680879
G01	hsa-miR-374a-5p	4.31108	5.14758	0.192512	0.320072	0.016979
G02	hsa-miR-376c-3p	14.7911	14.7327	0.202211	0.504865	0.746063
G03	hsa-miR-7-5p	3.29813	3.50344	0.150307	0.347864	0.457303
G04	hsa-miR-96-5p	5.22091	5.77882	0.220487	0.769111	0.342009
G05	hsa-miR-103a-3p	2.15049	2.70014	0.246637	0.314653	0.069297
G06	hsa-miR-15b-5p	1.18455	2.06005	0.850472	0.036554	0.153042
G07	hsa-miR-16-5p	0.143943	0.865677	0.081421	0.102632	0.000657
G08	hsa-miR-191-5p	-0.944582	1.31096	3.82974	0.242163	0.373616
G09	hsa-miR-22-3p	2.33988	2.82233	0.153268	0.509292	0.217971
G10	hsa-miR-24-3p	3.88001	4.36869	0.196783	0.343143	0.079226
G11	hsa-miR-26a-5p	1.72836	2.45085	0.049402	0.449448	0.032284
G12	hsa-miR-31-5p	13.0228	11.5958	0.630018	2.6507	0.371541
H01	cel-miR-39-3p	14.6042	13.4568	0.403527	0.992707	0.13382
H02	cel-miR-39-3p	14.4	13.91	0.175108	0.703697	0.297411
H03	SNORD61	1.42459	1.78818	0.263504	0.33067	0.192876
H04	SNORD68	-0.209923	-0.739961	0.233172	0.20349	0.039006
H05	SNORD72	3.64446	4.18781	0.381284	0.331248	0.160257
H06	SNORD95	0.14258	0.090359	1.80987	1.02305	0.725821
H07	SNORD96A	0.934907	-4.27363	0.410265	9.12384	0.373903
H08	RNU6-2	-1.13012	-0.931821	0.184135	0.46556	0.629318
H09	miRTC	1.60125	2.89578	0.592941	0.740275	0.101625
H10	miRTC	2.04801	2.89935	0.240778	0.551156	0.067664
H11	PPC	-0.927403	-1.02712	0.14763	0.696865	0.653584
H12	PPC	-0.673889	-0.740734	0.182002	0.541648	0.73254

## Sheet: 2^(-Avg.(Delta(Ct))
		2^(-Avg.(Delta(Ct))
Position	Mature ID	Control Group	Group 1	p value	Fold Regulation	Comments
A01	hsa-let-7a-5p	1.03092	0.703755	0.323681	-1.4649
A02	hsa-miR-1-3p	3.5e-05	3.7e-05	0.746063	1.0413	C
A03	hsa-miR-100-5p	0.124233	0.065517	0.004975	-1.8962
A04	hsa-miR-106b-5p	0.421597	0.223163	0.021266	-1.8892
A05	hsa-miR-10b-5p	0.001098	0.000878	0.073003	-1.2507	B
A06	hsa-miR-122-5p	0.000268	0.000545	0.059539	2.0305	B
A07	hsa-miR-124-3p	0.000106	0.000132	0.528232	1.2442	B
A08	hsa-miR-125b-5p	1.41446	0.916641	0.014352	-1.5431
A09	hsa-miR-126-3p	0.015536	0.011127	0.084615	-1.3963
A10	hsa-miR-133a-3p	3.9e-05	6.8e-05	0.361725	1.7447	B
A11	hsa-miR-133b	3.5e-05	4.5e-05	0.456922	1.2767	B
A12	hsa-miR-134-5p	0.000247	0.000174	0.384763	-1.4228	B
B01	hsa-miR-141-3p	0.16456	0.117983	0.441519	-1.3948
B02	hsa-miR-143-3p	7.2e-05	8.8e-05	0.094783	1.2256	B
B03	hsa-miR-146a-5p	4.5e-05	3.9e-05	0.527334	-1.1525	B
B04	hsa-miR-150-5p	6.1e-05	6.7e-05	0.678436	1.1079	B
B05	hsa-miR-155-5p	3.5e-05	0.000193	0.283972	5.482	B
B06	hsa-miR-17-5p	0.358515	0.157779	0.006242	-2.2723
B07	hsa-miR-17-3p	0.008206	0.005436	0.020699	-1.5095
B08	hsa-miR-18a-5p	0.141949	0.062309	0.006935	-2.2781
B09	hsa-miR-192-5p	0.010381	0.007673	0.379636	-1.353
B10	hsa-miR-195-5p	0.731105	0.447439	0.097197	-1.634
B11	hsa-miR-196a-5p	0.002865	0.00179	0.040462	-1.6011
B12	hsa-miR-19a-3p	0.284106	0.12409	0.029826	-2.2895
C01	hsa-miR-19b-3p	0.20459	0.106358	0.035111	-1.9236
C02	hsa-miR-200a-3p	0.075812	0.05182	0.315251	-1.463
C03	hsa-miR-200b-3p	0.541846	0.441008	0.358918	-1.2287
C04	hsa-miR-200c-3p	0.719714	0.58107	0.678175	-1.2386
C05	hsa-miR-203a-3p	0.040929	0.0212	0.006385	-1.9306
C06	hsa-miR-205-5p	0.000512	0.0007	0.801804	1.3666	B
C07	hsa-miR-208a-3p	3.6e-05	3.7e-05	0.860835	1.0142	B
C08	hsa-miR-20a-5p	0.654951	0.348534	0.036185	-1.8792
C09	hsa-miR-21-5p	0.766667	0.459961	0.04256	-1.6668
C10	hsa-miR-210-3p	0.006171	0.006379	0.738885	1.0336
C11	hsa-miR-214-3p	0.000863	0.001396	0.428979	1.617	A
C12	hsa-miR-215-5p	9e-05	0.00012	0.595705	1.3274	B
D01	hsa-miR-221-3p	0.101491	0.141859	0.308149	1.3977
D02	hsa-miR-222-3p	0.120847	0.14356	0.594438	1.1879
D03	hsa-miR-223-3p	4.4e-05	3.7e-05	0.487012	-1.2101	B
D04	hsa-miR-224-5p	0.020074	0.013452	0.312895	-1.4923
D05	hsa-miR-23a-3p	0.037572	0.026503	0.262507	-1.4177
D06	hsa-miR-25-3p	0.201879	0.149087	0.210761	-1.3541
D07	hsa-miR-27a-3p	0.028545	0.017451	0.13893	-1.6357
D08	hsa-miR-296-5p	0.001938	0.001769	0.743018	-1.0956
D09	hsa-miR-29a-3p	0.118733	0.080231	0.283579	-1.4799
D10	hsa-miR-30d-5p	0.20726	0.114474	0.063391	-1.8105
D11	hsa-miR-34a-5p	0.084312	0.189543	0.390375	2.2481
D12	hsa-miR-375	0.011469	0.007047	0.034442	-1.6276
E01	hsa-miR-423-5p	0.023007	0.022901	0.823074	-1.0046
E02	hsa-miR-499a-5p	6e-05	3.8e-05	0.093799	-1.5993	B
E03	hsa-miR-574-3p	0.011231	0.007033	0.046891	-1.5968
E04	hsa-miR-885-5p	0.000383	0.00037	0.855125	-1.0352	B
E05	hsa-miR-9-5p	0.023428	0.012694	0.010548	-1.8456
E06	hsa-miR-92a-3p	0.285586	0.201224	0.452846	-1.4192
E07	hsa-miR-93-5p	0.231228	0.154833	0.006159	-1.4934
E08	hsa-let-7c-5p	0.478351	0.363456	0.681897	-1.3161
E09	hsa-miR-107	0.018461	0.013497	0.160192	-1.3677
E10	hsa-miR-10a-5p	0.003485	0.002629	0.115784	-1.3258
E11	hsa-miR-128-3p	0.037418	0.026327	0.090543	-1.4213
E12	hsa-miR-130b-3p	0.023929	0.017005	0.32115	-1.4072
F01	hsa-miR-145-5p	8.7e-05	8.2e-05	0.657902	-1.0589	B
F02	hsa-miR-148a-3p	0.445183	0.237833	0.00687	-1.8718
F03	hsa-miR-15a-5p	0.068487	0.050403	0.305961	-1.3588
F04	hsa-miR-184	3.5e-05	3.9e-05	0.583724	1.1133	B
F05	hsa-miR-193a-5p	0.005585	0.005009	0.961641	-1.1149
F06	hsa-miR-204-5p	3.5e-05	3.7e-05	0.746063	1.0413	C
F07	hsa-miR-206	3.5e-05	3.7e-05	0.746063	1.0413	C
F08	hsa-miR-211-5p	3.5e-05	6.4e-05	0.145982	1.8267	B
F09	hsa-miR-26b-5p	0.267772	0.167212	0.00854	-1.6014
F10	hsa-miR-30e-5p	0.184293	0.114194	0.072524	-1.6139
F11	hsa-miR-372-3p	3.5e-05	4.1e-05	0.275759	1.1706	B
F12	hsa-miR-373-3p	9.2e-05	6.6e-05	0.680879	-1.3872	B
G01	hsa-miR-374a-5p	0.050377	0.028211	0.016979	-1.7857
G02	hsa-miR-376c-3p	3.5e-05	3.7e-05	0.746063	1.0413	C
G03	hsa-miR-7-5p	0.101663	0.088178	0.457303	-1.1529
G04	hsa-miR-96-5p	0.026813	0.018214	0.342009	-1.4721
G05	hsa-miR-103a-3p	0.225236	0.153878	0.069297	-1.4637
G06	hsa-miR-15b-5p	0.439963	0.239808	0.153042	-1.8346
G07	hsa-miR-16-5p	0.905042	0.548789	0.000657	-1.6492
G08	hsa-miR-191-5p	1.92463	0.403051	0.373616	-4.7752
G09	hsa-miR-22-3p	0.197527	0.141382	0.217971	-1.3971
G10	hsa-miR-24-3p	0.067921	0.048405	0.079226	-1.4032
G11	hsa-miR-26a-5p	0.301794	0.182903	0.032284	-1.65
G12	hsa-miR-31-5p	0.00012	0.000323	0.371541	2.6889	B
H01	cel-miR-39-3p	4e-05	8.9e-05	0.13382	2.2151	B
H02	cel-miR-39-3p	4.6e-05	6.5e-05	0.297411	1.4044	B
H03	SNORD61	0.372526	0.289538	0.192876	-1.2866
H04	SNORD68	1.15663	1.67013	0.039006	1.444
H05	SNORD72	0.079966	0.054871	0.160257	-1.4573
H06	SNORD95	0.905898	0.939289	0.725821	1.0369
H07	SNORD96A	0.523076	19.3416	0.373903	36.9766
H08	RNU6-2	2.18876	1.90768	0.629318	-1.1473
H09	miRTC	0.329593	0.134365	0.101625	-2.453
H10	miRTC	0.241818	0.134032	0.067664	-1.8042
H11	PPC	1.90185	2.03795	0.653584	1.0716
H12	PPC	1.59537	1.67103	0.73254	1.0474

## Sheet: Fold Change
		Fold Change (comparing to control group)
		Group 1
Position	Mature ID	Fold Change	95% CI	Comments
A01	hsa-let-7a-5p	0.6826	( 0.27, 1.09 )
A02	hsa-miR-1-3p	1.0413	( 0.60, 1.49 )	C
A03	hsa-miR-100-5p	0.5274	( 0.40, 0.66 )
A04	hsa-miR-106b-5p	0.5293	( 0.33, 0.73 )
A05	hsa-miR-10b-5p	0.7996	( 0.66, 0.94 )	B
A06	hsa-miR-122-5p	2.0305	( 0.94, 3.12 )	B
A07	hsa-miR-124-3p	1.2442	( 0.25, 2.24 )	B
A08	hsa-miR-125b-5p	0.648	( 0.48, 0.81 )
A09	hsa-miR-126-3p	0.7162	( 0.49, 0.94 )
A10	hsa-miR-133a-3p	1.7447	( 0.00, 3.49 )	B
A11	hsa-miR-133b	1.2767	( 0.31, 2.24 )	B
A12	hsa-miR-134-5p	0.7028	( 0.21, 1.20 )	B
B01	hsa-miR-141-3p	0.717	( 0.28, 1.16 )
B02	hsa-miR-143-3p	1.2256	( 1.02, 1.43 )	B
B03	hsa-miR-146a-5p	0.8676	( 0.48, 1.26 )	B
B04	hsa-miR-150-5p	1.1079	( 0.26, 1.95 )	B
B05	hsa-miR-155-5p	5.482	( 0.00001, 15.49 )	B
B06	hsa-miR-17-5p	0.4401	( 0.27, 0.61 )
B07	hsa-miR-17-3p	0.6625	( 0.50, 0.82 )
B08	hsa-miR-18a-5p	0.439	( 0.27, 0.60 )
B09	hsa-miR-192-5p	0.7391	( 0.30, 1.18 )
B10	hsa-miR-195-5p	0.612	( 0.36, 0.87 )
B11	hsa-miR-196a-5p	0.6246	( 0.43, 0.81 )
B12	hsa-miR-19a-3p	0.4368	( 0.21, 0.67 )
C01	hsa-miR-19b-3p	0.5199	( 0.30, 0.74 )
C02	hsa-miR-200a-3p	0.6835	( 0.31, 1.06 )
C03	hsa-miR-200b-3p	0.8139	( 0.47, 1.16 )
C04	hsa-miR-200c-3p	0.8074	( 0.36, 1.25 )
C05	hsa-miR-203a-3p	0.518	( 0.38, 0.66 )
C06	hsa-miR-205-5p	1.3666	( 0.17, 2.57 )	B
C07	hsa-miR-208a-3p	1.0142	( 0.56, 1.47 )	B
C08	hsa-miR-20a-5p	0.5322	( 0.28, 0.79 )
C09	hsa-miR-21-5p	0.5999	( 0.41, 0.79 )
C10	hsa-miR-210-3p	1.0336	( 0.43, 1.64 )
C11	hsa-miR-214-3p	1.617	( 0.00001, 6.24 )	A
C12	hsa-miR-215-5p	1.3274	( 0.17, 2.49 )	B
D01	hsa-miR-221-3p	1.3977	( 0.54, 2.26 )
D02	hsa-miR-222-3p	1.1879	( 0.37, 2.00 )
D03	hsa-miR-223-3p	0.8264	( 0.42, 1.23 )	B
D04	hsa-miR-224-5p	0.6701	( 0.26, 1.08 )
D05	hsa-miR-23a-3p	0.7054	( 0.36, 1.05 )
D06	hsa-miR-25-3p	0.7385	( 0.46, 1.02 )
D07	hsa-miR-27a-3p	0.6114	( 0.34, 0.88 )
D08	hsa-miR-296-5p	0.9128	( 0.53, 1.30 )
D09	hsa-miR-29a-3p	0.6757	( 0.26, 1.09 )
D10	hsa-miR-30d-5p	0.5523	( 0.29, 0.82 )
D11	hsa-miR-34a-5p	2.2481	( 0.00001, 6.93 )
D12	hsa-miR-375	0.6144	( 0.41, 0.81 )
E01	hsa-miR-423-5p	0.9954	( 0.26, 1.73 )
E02	hsa-miR-499a-5p	0.6253	( 0.36, 0.89 )	B
E03	hsa-miR-574-3p	0.6262	( 0.41, 0.84 )
E04	hsa-miR-885-5p	0.966	( 0.24, 1.69 )	B
E05	hsa-miR-9-5p	0.5418	( 0.38, 0.71 )
E06	hsa-miR-92a-3p	0.7046	( 0.25, 1.16 )
E07	hsa-miR-93-5p	0.6696	( 0.55, 0.79 )
E08	hsa-let-7c-5p	0.7598	( 0.22, 1.30 )
E09	hsa-miR-107	0.7311	( 0.45, 1.01 )
E10	hsa-miR-10a-5p	0.7543	( 0.53, 0.97 )
E11	hsa-miR-128-3p	0.7036	( 0.50, 0.90 )
E12	hsa-miR-130b-3p	0.7106	( 0.34, 1.09 )
F01	hsa-miR-145-5p	0.9443	( 0.27, 1.62 )	B
F02	hsa-miR-148a-3p	0.5342	( 0.39, 0.68 )
F03	hsa-miR-15a-5p	0.736	( 0.40, 1.08 )
F04	hsa-miR-184	1.1133	( 0.53, 1.70 )	B
F05	hsa-miR-193a-5p	0.897	( 0.34, 1.45 )
F06	hsa-miR-204-5p	1.0413	( 0.60, 1.49 )	C
F07	hsa-miR-206	1.0413	( 0.60, 1.49 )	C
F08	hsa-miR-211-5p	1.8267	( 0.81, 2.84 )	B
F09	hsa-miR-26b-5p	0.6245	( 0.48, 0.76 )
F10	hsa-miR-30e-5p	0.6196	( 0.34, 0.90 )
F11	hsa-miR-372-3p	1.1706	( 0.89, 1.45 )	B
F12	hsa-miR-373-3p	0.7209	( 0.09, 1.35 )	B
G01	hsa-miR-374a-5p	0.56	( 0.40, 0.72 )
G02	hsa-miR-376c-3p	1.0413	( 0.60, 1.49 )	C
G03	hsa-miR-7-5p	0.8674	( 0.61, 1.13 )
G04	hsa-miR-96-5p	0.6793	( 0.25, 1.11 )
G05	hsa-miR-103a-3p	0.6832	( 0.47, 0.90 )
G06	hsa-miR-15b-5p	0.5451	( 0.18, 0.91 )
G07	hsa-miR-16-5p	0.6064	( 0.54, 0.67 )
G08	hsa-miR-191-5p	0.2094	( 0.00001, 0.84 )
G09	hsa-miR-22-3p	0.7158	( 0.42, 1.01 )
G10	hsa-miR-24-3p	0.7127	( 0.49, 0.93 )
G11	hsa-miR-26a-5p	0.6061	( 0.39, 0.82 )
G12	hsa-miR-31-5p	2.6889	( 0.00001, 8.44 )	B
H01	cel-miR-39-3p	2.2151	( 0.35, 4.08 )	B
H02	cel-miR-39-3p	1.4044	( 0.61, 2.20 )	B
H03	SNORD61	0.7772	( 0.52, 1.03 )
H04	SNORD68	1.444	( 1.09, 1.79 )
H05	SNORD72	0.6862	( 0.41, 0.96 )
H06	SNORD95	1.0369	( 0.00001, 2.73 )
H07	SNORD96A	36.9766	( 0.00001, 301.87 )
H08	RNU6-2	0.8716	( 0.53, 1.21 )
H09	miRTC	0.4077	( 0.10, 0.71 )
H10	miRTC	0.5543	( 0.29, 0.82 )
H11	PPC	1.0716	( 0.47, 1.67 )
H12	PPC	1.0474	( 0.58, 1.52 )
Comments:
A: This geneï¿½s average threshold cycle is relatively high (> 30) in either the control or the test sample, and is reasonably low in the other sample (< 30).
These data mean that the geneï¿½s expression is relatively low in one sample and reasonably detected in the other sample suggesting that the actual fold-change value is at least as large as the calculated and reported fold-change result.
This fold-change result may also have greater variations if p value > 0.05; therefore, it is important to have a sufficient number of biological replicates to validate the result for this gene.
B: This geneï¿½s average threshold cycle is relatively high (> 30), meaning that its relative expression level is low, in both control and test samples, and the p-value for the fold-change is either unavailable or relatively high (p > 0.05).
This fold-change result may also have greater variations; therefore, it is important to have a sufficient number of biological replicates to validate the result for this gene.
C: This geneï¿½s average threshold cycle is either not determined or greater than the defined cut-off value (default 35), in both samples meaning that its expression was undetected, making this fold-change result erroneous and un-interpretable.
Fold Change & Fold Regulation:
Fold-Change (2^(- Delta Delta Ct)) is the normalized gene expression (2^(- Delta Ct)) in the Test Sample divided the normalized gene expression (2^(- Delta Ct)) in the Control Sample.
Fold-Regulation represents fold-change results in a biologically meaningful way. Fold-change values greater than one indicate a positive- or an up-regulation, and the fold-regulation is equal to the fold-change.
Fold-change values less than one indicate a negative or down-regulation, and the fold-regulation is the negative inverse of the fold-change.
Fold-change and fold-regulation values greater than 2 are indicated in red; fold-change values less than 0.5 and fold-regulation values less than -2 are indicated in blue.

## Sheet: p-value
		p-value (comparing to control group)
Position	Mature ID	Group 1
A01	hsa-let-7a-5p	0.323681
A02	hsa-miR-1-3p	0.746063
A03	hsa-miR-100-5p	0.004975
A04	hsa-miR-106b-5p	0.021266
A05	hsa-miR-10b-5p	0.073003
A06	hsa-miR-122-5p	0.059539
A07	hsa-miR-124-3p	0.528232
A08	hsa-miR-125b-5p	0.014352
A09	hsa-miR-126-3p	0.084615
A10	hsa-miR-133a-3p	0.361725
A11	hsa-miR-133b	0.456922
A12	hsa-miR-134-5p	0.384763
B01	hsa-miR-141-3p	0.441519
B02	hsa-miR-143-3p	0.094783
B03	hsa-miR-146a-5p	0.527334
B04	hsa-miR-150-5p	0.678436
B05	hsa-miR-155-5p	0.283972
B06	hsa-miR-17-5p	0.006242
B07	hsa-miR-17-3p	0.020699
B08	hsa-miR-18a-5p	0.006935
B09	hsa-miR-192-5p	0.379636
B10	hsa-miR-195-5p	0.097197
B11	hsa-miR-196a-5p	0.040462
B12	hsa-miR-19a-3p	0.029826
C01	hsa-miR-19b-3p	0.035111
C02	hsa-miR-200a-3p	0.315251
C03	hsa-miR-200b-3p	0.358918
C04	hsa-miR-200c-3p	0.678175
C05	hsa-miR-203a-3p	0.006385
C06	hsa-miR-205-5p	0.801804
C07	hsa-miR-208a-3p	0.860835
C08	hsa-miR-20a-5p	0.036185
C09	hsa-miR-21-5p	0.04256
C10	hsa-miR-210-3p	0.738885
C11	hsa-miR-214-3p	0.428979
C12	hsa-miR-215-5p	0.595705
D01	hsa-miR-221-3p	0.308149
D02	hsa-miR-222-3p	0.594438
D03	hsa-miR-223-3p	0.487012
D04	hsa-miR-224-5p	0.312895
D05	hsa-miR-23a-3p	0.262507
D06	hsa-miR-25-3p	0.210761
D07	hsa-miR-27a-3p	0.13893
D08	hsa-miR-296-5p	0.743018
D09	hsa-miR-29a-3p	0.283579
D10	hsa-miR-30d-5p	0.063391
D11	hsa-miR-34a-5p	0.390375
D12	hsa-miR-375	0.034442
E01	hsa-miR-423-5p	0.823074
E02	hsa-miR-499a-5p	0.093799
E03	hsa-miR-574-3p	0.046891
E04	hsa-miR-885-5p	0.855125
E05	hsa-miR-9-5p	0.010548
E06	hsa-miR-92a-3p	0.452846
E07	hsa-miR-93-5p	0.006159
E08	hsa-let-7c-5p	0.681897
E09	hsa-miR-107	0.160192
E10	hsa-miR-10a-5p	0.115784
E11	hsa-miR-128-3p	0.090543
E12	hsa-miR-130b-3p	0.32115
F01	hsa-miR-145-5p	0.657902
F02	hsa-miR-148a-3p	0.00687
F03	hsa-miR-15a-5p	0.305961
F04	hsa-miR-184	0.583724
F05	hsa-miR-193a-5p	0.961641
F06	hsa-miR-204-5p	0.746063
F07	hsa-miR-206	0.746063
F08	hsa-miR-211-5p	0.145982
F09	hsa-miR-26b-5p	0.00854
F10	hsa-miR-30e-5p	0.072524
F11	hsa-miR-372-3p	0.275759
F12	hsa-miR-373-3p	0.680879
G01	hsa-miR-374a-5p	0.016979
G02	hsa-miR-376c-3p	0.746063
G03	hsa-miR-7-5p	0.457303
G04	hsa-miR-96-5p	0.342009
G05	hsa-miR-103a-3p	0.069297
G06	hsa-miR-15b-5p	0.153042
G07	hsa-miR-16-5p	0.000657
G08	hsa-miR-191-5p	0.373616
G09	hsa-miR-22-3p	0.217971
G10	hsa-miR-24-3p	0.079226
G11	hsa-miR-26a-5p	0.032284
G12	hsa-miR-31-5p	0.371541
H01	cel-miR-39-3p	0.13382
H02	cel-miR-39-3p	0.297411
H03	SNORD61	0.192876
H04	SNORD68	0.039006
H05	SNORD72	0.160257
H06	SNORD95	0.725821
H07	SNORD96A	0.373903
H08	RNU6-2	0.629318
H09	miRTC	0.101625
H10	miRTC	0.067664
H11	PPC	0.653584
H12	PPC	0.73254
p-value:
The p values are calculated based on a Studentï¿½s t-test of the replicate 2^(- Delta Ct) values for each gene in the control group and treatment groups, and p values less than 0.05 are indicated in red.

## Sheet: Fold Regulation
FOLD REGULATION
		Up-Down Regulation (comparing to control group)
		Group 1
Position	Mature ID	Fold Regulation	Comments
A01	hsa-let-7a-5p	-1.4649		0.323681
A02	hsa-miR-1-3p	1.0413	C	0.746063
A03	hsa-miR-100-5p	-1.8962		0.004975
A04	hsa-miR-106b-5p	-1.8892		0.021266
A05	hsa-miR-10b-5p	-1.2507	B	0.073003
A06	hsa-miR-122-5p	2.0305	B	0.059539
A07	hsa-miR-124-3p	1.2442	B	0.528232
A08	hsa-miR-125b-5p	-1.5431		0.014352
A09	hsa-miR-126-3p	-1.3963		0.084615
A10	hsa-miR-133a-3p	1.7447	B	0.361725
A11	hsa-miR-133b	1.2767	B	0.456922
A12	hsa-miR-134-5p	-1.4228	B	0.384763
B01	hsa-miR-141-3p	-1.3948		0.441519
B02	hsa-miR-143-3p	1.2256	B	0.094783
B03	hsa-miR-146a-5p	-1.1525	B	0.527334
B04	hsa-miR-150-5p	1.1079	B	0.678436
B05	hsa-miR-155-5p	5.482	B	0.283972
B06	hsa-miR-17-5p	-2.2723		0.006242
B07	hsa-miR-17-3p	-1.5095		0.020699
B08	hsa-miR-18a-5p	-2.2781		0.006935
B09	hsa-miR-192-5p	-1.353		0.379636
B10	hsa-miR-195-5p	-1.634		0.097197
B11	hsa-miR-196a-5p	-1.6011		0.040462
B12	hsa-miR-19a-3p	-2.2895		0.029826
C01	hsa-miR-19b-3p	-1.9236		0.035111
C02	hsa-miR-200a-3p	-1.463		0.315251
C03	hsa-miR-200b-3p	-1.2287		0.358918
C04	hsa-miR-200c-3p	-1.2386		0.678175
C05	hsa-miR-203a-3p	-1.9306		0.006385
C06	hsa-miR-205-5p	1.3666	B	0.801804
C07	hsa-miR-208a-3p	1.0142	B	0.860835
C08	hsa-miR-20a-5p	-1.8792		0.036185
C09	hsa-miR-21-5p	-1.6668		0.04256
C10	hsa-miR-210-3p	1.0336		0.738885
C11	hsa-miR-214-3p	1.617	A	0.428979
C12	hsa-miR-215-5p	1.3274	B	0.595705
D01	hsa-miR-221-3p	1.3977		0.308149
D02	hsa-miR-222-3p	1.1879		0.594438
D03	hsa-miR-223-3p	-1.2101	B	0.487012
D04	hsa-miR-224-5p	-1.4923		0.312895
D05	hsa-miR-23a-3p	-1.4177		0.262507
D06	hsa-miR-25-3p	-1.3541		0.210761
D07	hsa-miR-27a-3p	-1.6357		0.13893
D08	hsa-miR-296-5p	-1.0956		0.743018
D09	hsa-miR-29a-3p	-1.4799		0.283579
D10	hsa-miR-30d-5p	-1.8105		0.063391
D11	hsa-miR-34a-5p	2.2481		0.390375
D12	hsa-miR-375	-1.6276		0.034442
E01	hsa-miR-423-5p	-1.0046		0.823074
E02	hsa-miR-499a-5p	-1.5993	B	0.093799
E03	hsa-miR-574-3p	-1.5968		0.046891
E04	hsa-miR-885-5p	-1.0352	B	0.855125
E05	hsa-miR-9-5p	-1.8456		0.010548
E06	hsa-miR-92a-3p	-1.4192		0.452846
E07	hsa-miR-93-5p	-1.4934		0.006159
E08	hsa-let-7c-5p	-1.3161		0.681897
E09	hsa-miR-107	-1.3677		0.160192
E10	hsa-miR-10a-5p	-1.3258		0.115784
E11	hsa-miR-128-3p	-1.4213		0.090543
E12	hsa-miR-130b-3p	-1.4072		0.32115
F01	hsa-miR-145-5p	-1.0589	B	0.657902
F02	hsa-miR-148a-3p	-1.8718		0.00687
F03	hsa-miR-15a-5p	-1.3588		0.305961
F04	hsa-miR-184	1.1133	B	0.583724
F05	hsa-miR-193a-5p	-1.1149		0.961641
F06	hsa-miR-204-5p	1.0413	C	0.746063
F07	hsa-miR-206	1.0413	C	0.746063
F08	hsa-miR-211-5p	1.8267	B	0.145982
F09	hsa-miR-26b-5p	-1.6014		0.00854
F10	hsa-miR-30e-5p	-1.6139		0.072524
F11	hsa-miR-372-3p	1.1706	B	0.275759
F12	hsa-miR-373-3p	-1.3872	B	0.680879
G01	hsa-miR-374a-5p	-1.7857		0.016979
G02	hsa-miR-376c-3p	1.0413	C	0.746063
G03	hsa-miR-7-5p	-1.1529		0.457303
G04	hsa-miR-96-5p	-1.4721		0.342009
G05	hsa-miR-103a-3p	-1.4637		0.069297
G06	hsa-miR-15b-5p	-1.8346		0.153042
G07	hsa-miR-16-5p	-1.6492		0.000657
G08	hsa-miR-191-5p	-4.7752		0.373616
G09	hsa-miR-22-3p	-1.3971		0.217971
G10	hsa-miR-24-3p	-1.4032		0.079226
G11	hsa-miR-26a-5p	-1.65		0.032284
G12	hsa-miR-31-5p	2.6889	B	0.371541
H01	cel-miR-39-3p	2.2151	B	0.13382
H02	cel-miR-39-3p	1.4044	B	0.297411
H03	SNORD61	-1.2866		0.192876
H04	SNORD68	1.444		0.039006
H05	SNORD72	-1.4573		0.160257
H06	SNORD95	1.0369		0.725821
H07	SNORD96A	36.9766		0.373903
H08	RNU6-2	-1.1473		0.629318
H09	miRTC	-2.453		0.101625
H10	miRTC	-1.8042		0.067664
H11	PPC	1.0716		0.653584
H12	PPC	1.0474		0.73254
Comments:
A: This geneï¿½s average threshold cycle is relatively high (> 30) in either the control or the test sample, and is reasonably low in the other sample (< 30).
These data mean that the geneï¿½s expression is relatively low in one sample and reasonably detected in the other sample suggesting that the actual fold-change value is at least as large as the calculated and reported fold-change result.
This fold-change result may also have greater variations if p value > 0.05; therefore, it is important to have a sufficient number of biological replicates to validate the result for this gene.
B: This geneï¿½s average threshold cycle is relatively high (> 30), meaning that its relative expression level is low, in both control and test samples, and the p-value for the fold-change is either unavailable or relatively high (p > 0.05).
This fold-change result may also have greater variations; therefore, it is important to have a sufficient number of biological replicates to validate the result for this gene.
C: This geneï¿½s average threshold cycle is either not determined or greater than the defined cut-off value (default 35), in both samples meaning that its expression was undetected, making this fold-change result erroneous and un-interpretable.
Fold Change & Fold Regulation:
Fold-Change (2^(- Delta Delta Ct)) is the normalized gene expression (2^(- Delta Ct)) in the Test Sample divided the normalized gene expression (2^(- Delta Ct)) in the Control Sample.
Fold-Regulation represents fold-change results in a biologically meaningful way. Fold-change values greater than one indicate a positive- or an up-regulation, and the fold-regulation is equal to the fold-change.
Fold-change values less than one indicate a negative or down-regulation, and the fold-regulation is the negative inverse of the fold-change.
Fold-change and fold-regulation values greater than 2 are indicated in red; fold-change values less than 0.5 and fold-regulation values less than -2 are indicated in blue.
