# Supplementary material for: Impact of protein kinase CK2 downregulation and inhibition on oncomir clusters 17 ~ 92 and 106b ~ 25 in prostate, breast, and head and neck cancers
Source: Mol Med. 2024 Oct 11;30:175. doi: 10.1186/s10020-024-00937-1 (PMC11476306; doi:10.1186/s10020-024-00937-1)
Supplement: Supplementary file 5 — Supplementary materials 5. [file 10020_2024_937_MOESM5_ESM.xlsx]

## Sheet: CK2a CI
	[CK2a]	17-5p	17-3p	18a-5p	19a-3p	19b-3p	20a-5p	92-3p	25-3p	93-5p	106b-5p
[CK2a]		0.09721 to 0.8862	-0.3021 to 0.7594	0.06640 to 0.8794	-0.02077 to 0.8580	0.03976 to 0.8732	0.03373 to 0.8718	0.03325 to 0.8717	-0.06924 to 0.8447	-0.2278 to 0.7912	-0.3447 to 0.7385
17-5p	0.09721 to 0.8862		-0.09075 to 0.8384	0.8486 to 0.9881	0.7690 to 0.9810	0.8932 to 0.9918	0.6407 to 0.9684	0.6932 to 0.9738	0.4479 to 0.9456	0.7254 to 0.9769	0.5661 to 0.9602
17-3p	-0.3021 to 0.7594	-0.09075 to 0.8384		-0.1797 to 0.8093	-0.05292 to 0.8493	0.1759 to 0.9023	-0.2821 to 0.7685	0.2297 to 0.9122	0.2548 to 0.9166	-0.2234 to 0.7930	-0.2902 to 0.7649
18a-5p	0.06640 to 0.8794	0.8486 to 0.9881	-0.1797 to 0.8093		0.7163 to 0.9761	0.6727 to 0.9717	0.8696 to 0.9898	0.6955 to 0.9740	0.3151 to 0.9265	0.7178 to 0.9762	0.5067 to 0.9531
19a-3p	-0.02077 to 0.8580	0.7690 to 0.9810	-0.05292 to 0.8493	0.7163 to 0.9761		0.7736 to 0.9815	0.3753 to 0.9356	0.7276 to 0.9771	0.7574 to 0.9800	0.6073 to 0.9648	0.3811 to 0.9364
19b-3p	0.03976 to 0.8732	0.8932 to 0.9918	0.1759 to 0.9023	0.6727 to 0.9717	0.7736 to 0.9815		0.4198 to 0.9418	0.8160 to 0.9853	0.6632 to 0.9707	0.5846 to 0.9623	0.4312 to 0.9434
20a-5p	0.03373 to 0.8718	0.6407 to 0.9684	-0.2821 to 0.7685	0.8696 to 0.9898	0.3753 to 0.9356	0.4198 to 0.9418		0.4484 to 0.9457	-0.001103 to 0.8631	0.5869 to 0.9626	0.4359 to 0.9440
92-3p	0.03325 to 0.8717	0.6932 to 0.9738	0.2297 to 0.9122	0.6955 to 0.9740	0.7276 to 0.9771	0.8160 to 0.9853	0.4484 to 0.9457		0.7139 to 0.9758	0.4144 to 0.9411	0.2127 to 0.9092
25-3p	-0.06924 to 0.8447	0.4479 to 0.9456	0.2548 to 0.9166	0.3151 to 0.9265	0.7574 to 0.9800	0.6632 to 0.9707	-0.001103 to 0.8631	0.7139 to 0.9758		0.2072 to 0.9082	0.03058 to 0.8710
93-5p	-0.2278 to 0.7912	0.7254 to 0.9769	-0.2234 to 0.7930	0.7178 to 0.9762	0.6073 to 0.9648	0.5846 to 0.9623	0.5869 to 0.9626	0.4144 to 0.9411	0.2072 to 0.9082		0.9286 to 0.9946
106b-5p	-0.3447 to 0.7385	0.5661 to 0.9602	-0.2902 to 0.7649	0.5067 to 0.9531	0.3811 to 0.9364	0.4312 to 0.9434	0.4359 to 0.9440	0.2127 to 0.9092	0.03058 to 0.8710	0.9286 to 0.9946

## Sheet: CK2a Pvalue
	[CK2a]	17-5p	17-3p	18a-5p	19a-3p	19b-3p	20a-5p	92-3p	25-3p	93-5p	106b-5p	21-5p	34a-5p
[CK2a]		0.0263177	0.2967	0.0326556	0.0583887	0.0391737	0.0407999	0.0409308	0.0792941	0.199924	0.368012
17-5p	0.0263177		0.0904962	1.12668e-06	1.04215e-05	1.84656e-07	0.00011433	4.80855e-05	0.00130838	2.63604e-05	0.000328094
17-3p	0.2967	0.0904962		0.152824	0.0716224	0.0147491	0.267387	0.00968302	0.00789188	0.195084	0.278955
18a-5p	0.0326556	1.12668e-06	0.152824		3.14182e-05	6.84938e-05	5.17276e-07	4.6181e-05	0.00471179	3.05176e-05	0.000681394
19a-3p	0.0583887	1.04215e-05	0.0716224	3.14182e-05		9.3633e-06	0.00271131	2.52382e-05	1.35544e-05	0.00018739	0.00256474
19b-3p	0.0391737	1.84656e-07	0.0147491	6.84938e-05	9.3633e-06		0.00175004	3.12732e-06	8.00892e-05	0.000256892	0.00155674
20a-5p	0.0407999	0.00011433	0.267387	5.17276e-07	0.00271131	0.00175004		0.00130125	0.0513982	0.000248912	0.00148362
92-3p	0.0409308	4.80855e-05	0.00968302	4.6181e-05	2.52382e-05	3.12732e-06	0.00130125		3.28925e-05	0.00184874	0.0110849
25-3p	0.0792941	0.00130838	0.00789188	0.00471179	1.35544e-05	8.00892e-05	0.0513982	3.28925e-05		0.0115801	0.0416715
93-5p	0.199924	2.63604e-05	0.195084	3.05176e-05	0.00018739	0.000256892	0.000248912	0.00184874	0.0115801		2.35181e-08
106b-5p	0.368012	0.000328094	0.278955	0.000681394	0.00256474	0.00155674	0.00148362	0.0110849	0.0416715	2.35181e-08

## Sheet: CK2a' Pvalue
	[CK2a']	17-5p	17-3p	18a-5p	19a-3p	19b-3p	20a-5p	92-3p	25-3p	93-5p	106b-5p
[CK2a']		0.000682448	0.052739	0.00523263	0.00221396	0.000596879	0.0178924	0.00209386	0.00241099	0.0307123	0.0842104
17-5p	0.000682448		0.0904962	1.12668e-06	1.04215e-05	1.84656e-07	0.00011433	4.80855e-05	0.00130838	2.63604e-05	0.000328094
17-3p	0.052739	0.0904962		0.152824	0.0716224	0.0147491	0.267387	0.00968302	0.00789188	0.195084	0.278955
18a-5p	0.00523263	1.12668e-06	0.152824		3.14182e-05	6.84938e-05	5.17276e-07	4.6181e-05	0.00471179	3.05176e-05	0.000681394
19a-3p	0.00221396	1.04215e-05	0.0716224	3.14182e-05		9.3633e-06	0.00271131	2.52382e-05	1.35544e-05	0.00018739	0.00256474
19b-3p	0.000596879	1.84656e-07	0.0147491	6.84938e-05	9.3633e-06		0.00175004	3.12732e-06	8.00892e-05	0.000256892	0.00155674
20a-5p	0.0178924	0.00011433	0.267387	5.17276e-07	0.00271131	0.00175004		0.00130125	0.0513982	0.000248912	0.00148362
92-3p	0.00209386	4.80855e-05	0.00968302	4.6181e-05	2.52382e-05	3.12732e-06	0.00130125		3.28925e-05	0.00184874	0.0110849
25-3p	0.00241099	0.00130838	0.00789188	0.00471179	1.35544e-05	8.00892e-05	0.0513982	3.28925e-05		0.0115801	0.0416715
93-5p	0.0307123	2.63604e-05	0.195084	3.05176e-05	0.00018739	0.000256892	0.000248912	0.00184874	0.0115801		2.35181e-08
106b-5p	0.0842104	0.000328094	0.278955	0.000681394	0.00256474	0.00155674	0.00148362	0.0110849	0.0416715	2.35181e-08

## Sheet: CK2a' CI
	[CK2a']	17-5p	17-3p	18a-5p	19a-3p	19b-3p	20a-5p	92-3p	25-3p	93-5p	106b-5p
[CK2a']		0.5066 to 0.9531	-0.005049 to 0.8621	0.3032 to 0.9246	0.3962 to 0.9386	0.5180 to 0.9545	0.1503 to 0.8973	0.4019 to 0.9394	0.3875 to 0.9373	0.07524 to 0.8814	-0.07899 to 0.8419
17-5p	0.5066 to 0.9531		-0.09075 to 0.8384	0.8486 to 0.9881	0.7690 to 0.9810	0.8932 to 0.9918	0.6407 to 0.9684	0.6932 to 0.9738	0.4479 to 0.9456	0.7254 to 0.9769	0.5661 to 0.9602
17-3p	-0.005049 to 0.8621	-0.09075 to 0.8384		-0.1797 to 0.8093	-0.05292 to 0.8493	0.1759 to 0.9023	-0.2821 to 0.7685	0.2297 to 0.9122	0.2548 to 0.9166	-0.2234 to 0.7930	-0.2902 to 0.7649
18a-5p	0.3032 to 0.9246	0.8486 to 0.9881	-0.1797 to 0.8093		0.7163 to 0.9761	0.6727 to 0.9717	0.8696 to 0.9898	0.6955 to 0.9740	0.3151 to 0.9265	0.7178 to 0.9762	0.5067 to 0.9531
19a-3p	0.3962 to 0.9386	0.7690 to 0.9810	-0.05292 to 0.8493	0.7163 to 0.9761		0.7736 to 0.9815	0.3753 to 0.9356	0.7276 to 0.9771	0.7574 to 0.9800	0.6073 to 0.9648	0.3811 to 0.9364
19b-3p	0.5180 to 0.9545	0.8932 to 0.9918	0.1759 to 0.9023	0.6727 to 0.9717	0.7736 to 0.9815		0.4198 to 0.9418	0.8160 to 0.9853	0.6632 to 0.9707	0.5846 to 0.9623	0.4312 to 0.9434
20a-5p	0.1503 to 0.8973	0.6407 to 0.9684	-0.2821 to 0.7685	0.8696 to 0.9898	0.3753 to 0.9356	0.4198 to 0.9418		0.4484 to 0.9457	-0.001103 to 0.8631	0.5869 to 0.9626	0.4359 to 0.9440
92-3p	0.4019 to 0.9394	0.6932 to 0.9738	0.2297 to 0.9122	0.6955 to 0.9740	0.7276 to 0.9771	0.8160 to 0.9853	0.4484 to 0.9457		0.7139 to 0.9758	0.4144 to 0.9411	0.2127 to 0.9092
25-3p	0.3875 to 0.9373	0.4479 to 0.9456	0.2548 to 0.9166	0.3151 to 0.9265	0.7574 to 0.9800	0.6632 to 0.9707	-0.001103 to 0.8631	0.7139 to 0.9758		0.2072 to 0.9082	0.03058 to 0.8710
93-5p	0.07524 to 0.8814	0.7254 to 0.9769	-0.2234 to 0.7930	0.7178 to 0.9762	0.6073 to 0.9648	0.5846 to 0.9623	0.5869 to 0.9626	0.4144 to 0.9411	0.2072 to 0.9082		0.9286 to 0.9946
106b-5p	-0.07899 to 0.8419	0.5661 to 0.9602	-0.2902 to 0.7649	0.5067 to 0.9531	0.3811 to 0.9364	0.4312 to 0.9434	0.4359 to 0.9440	0.2127 to 0.9092	0.03058 to 0.8710	0.9286 to 0.9946

## Sheet: CK2ß Pvalue
	[CK2ß]	17-5p	17-3p	18a-5p	19a-3p	19b-3p	20a-5p	92-3p	25-3p	93-5p	106b-5p
[CK2ß]		0.535916	0.50466	0.407549	0.822585	0.569624	0.262572	0.404323	0.807419	0.978072	0.838412
17-5p	0.535916		0.0904962	1.12668e-06	1.04215e-05	1.84656e-07	0.00011433	4.80855e-05	0.00130838	2.63604e-05	0.000328094
17-3p	0.50466	0.0904962		0.152824	0.0716224	0.0147491	0.267387	0.00968302	0.00789188	0.195084	0.278955
18a-5p	0.407549	1.12668e-06	0.152824		3.14182e-05	6.84938e-05	5.17276e-07	4.6181e-05	0.00471179	3.05176e-05	0.000681394
19a-3p	0.822585	1.04215e-05	0.0716224	3.14182e-05		9.3633e-06	0.00271131	2.52382e-05	1.35544e-05	0.00018739	0.00256474
19b-3p	0.569624	1.84656e-07	0.0147491	6.84938e-05	9.3633e-06		0.00175004	3.12732e-06	8.00892e-05	0.000256892	0.00155674
20a-5p	0.262572	0.00011433	0.267387	5.17276e-07	0.00271131	0.00175004		0.00130125	0.0513982	0.000248912	0.00148362
92-3p	0.404323	4.80855e-05	0.00968302	4.6181e-05	2.52382e-05	3.12732e-06	0.00130125		3.28925e-05	0.00184874	0.0110849
25-3p	0.807419	0.00130838	0.00789188	0.00471179	1.35544e-05	8.00892e-05	0.0513982	3.28925e-05		0.0115801	0.0416715
93-5p	0.978072	2.63604e-05	0.195084	3.05176e-05	0.00018739	0.000256892	0.000248912	0.00184874	0.0115801		2.35181e-08
106b-5p	0.838412	0.000328094	0.278955	0.000681394	0.00256474	0.00155674	0.00148362	0.0110849	0.0416715	2.35181e-08

## Sheet: CK2ß CI
	[CK2ß]	17-5p	17-3p	18a-5p	19a-3p	19b-3p	20a-5p	92-3p	25-3p	93-5p	106b-5p
[CK2ß]		-0.4235 to 0.6935	-0.4105 to 0.7016	-0.3655 to 0.7275	-0.5231 to 0.6206	-0.4370 to 0.6848	-0.2786 to 0.7701	-0.3639 to 0.7284	-0.5185 to 0.6245	-0.5679 to 0.5798	-0.6166 to 0.5279
17-5p	-0.4235 to 0.6935		-0.09075 to 0.8384	0.8486 to 0.9881	0.7690 to 0.9810	0.8932 to 0.9918	0.6407 to 0.9684	0.6932 to 0.9738	0.4479 to 0.9456	0.7254 to 0.9769	0.5661 to 0.9602
17-3p	-0.4105 to 0.7016	-0.09075 to 0.8384		-0.1797 to 0.8093	-0.05292 to 0.8493	0.1759 to 0.9023	-0.2821 to 0.7685	0.2297 to 0.9122	0.2548 to 0.9166	-0.2234 to 0.7930	-0.2902 to 0.7649
18a-5p	-0.3655 to 0.7275	0.8486 to 0.9881	-0.1797 to 0.8093		0.7163 to 0.9761	0.6727 to 0.9717	0.8696 to 0.9898	0.6955 to 0.9740	0.3151 to 0.9265	0.7178 to 0.9762	0.5067 to 0.9531
19a-3p	-0.5231 to 0.6206	0.7690 to 0.9810	-0.05292 to 0.8493	0.7163 to 0.9761		0.7736 to 0.9815	0.3753 to 0.9356	0.7276 to 0.9771	0.7574 to 0.9800	0.6073 to 0.9648	0.3811 to 0.9364
19b-3p	-0.4370 to 0.6848	0.8932 to 0.9918	0.1759 to 0.9023	0.6727 to 0.9717	0.7736 to 0.9815		0.4198 to 0.9418	0.8160 to 0.9853	0.6632 to 0.9707	0.5846 to 0.9623	0.4312 to 0.9434
20a-5p	-0.2786 to 0.7701	0.6407 to 0.9684	-0.2821 to 0.7685	0.8696 to 0.9898	0.3753 to 0.9356	0.4198 to 0.9418		0.4484 to 0.9457	-0.001103 to 0.8631	0.5869 to 0.9626	0.4359 to 0.9440
92-3p	-0.3639 to 0.7284	0.6932 to 0.9738	0.2297 to 0.9122	0.6955 to 0.9740	0.7276 to 0.9771	0.8160 to 0.9853	0.4484 to 0.9457		0.7139 to 0.9758	0.4144 to 0.9411	0.2127 to 0.9092
25-3p	-0.5185 to 0.6245	0.4479 to 0.9456	0.2548 to 0.9166	0.3151 to 0.9265	0.7574 to 0.9800	0.6632 to 0.9707	-0.001103 to 0.8631	0.7139 to 0.9758		0.2072 to 0.9082	0.03058 to 0.8710
93-5p	-0.5679 to 0.5798	0.7254 to 0.9769	-0.2234 to 0.7930	0.7178 to 0.9762	0.6073 to 0.9648	0.5846 to 0.9623	0.5869 to 0.9626	0.4144 to 0.9411	0.2072 to 0.9082		0.9286 to 0.9946
106b-5p	-0.6166 to 0.5279	0.5661 to 0.9602	-0.2902 to 0.7649	0.5067 to 0.9531	0.3811 to 0.9364	0.4312 to 0.9434	0.4359 to 0.9440	0.2127 to 0.9092	0.03058 to 0.8710	0.9286 to 0.9946
