# Supplementary material for: Impact of protein kinase CK2 downregulation and inhibition on oncomir clusters 17 ~ 92 and 106b ~ 25 in prostate, breast, and head and neck cancers
Source: Mol Med. 2024 Oct 11;30:175. doi: 10.1186/s10020-024-00937-1 (PMC11476306; doi:10.1186/s10020-024-00937-1)
Supplement: Supplementary file 6 — Supplementary materials 6. [file 10020_2024_937_MOESM6_ESM.xlsx]

## Sheet: Sheet1
PC3-LN4 Orthotopic Jan-Feb 2016
Tumors initiated Jan 12, 2016.
Box-Mouse ID	Ja16-C2	Ja16-D1	Ja16-D2	Ja16-E0	Ja16-E1	Ja16-E2	Ja16-F0	Ja16-F2	Ja16-G0	Ja16-G1	Ja16-G2	Ja16-H0	Ja16-H1	Ja16-H2	Ja16-I0	Ja16-J0	Box-Mouse ID
Treatment	TBG-2R-F7	TBG-2R-CK2 hu cktl	TBG-2R-CK2 hu cktl	TBG-2R-F7	TBG-2R-F7	TBG-2R-F7	TBG-2R-CK2 hu cktl	TBG-2R-CK2 hu cktl	TBG-2R-F7	TBG-2R-F7	TBG-2R-F7	TBG-2R-CK2 hu cktl	TBG-2R-CK2 hu cktl	TBG-2R-CK2 hu cktl	TBG-2R-F7	TBG-2R-CK2 hu cktl	Treatment
DOB	2015-11-14	2015-11-14	2015-11-14	2015-11-14	2015-11-14	2015-11-14	2015-11-14	2015-11-14	2015-11-14	2015-11-14	2015-11-14	2015-11-14	2015-11-14	2015-11-14	2015-11-14	2015-11-14	DOB
DODeath	2016-02-19	2016-02-19	2016-02-19	2016-02-19	2016-02-19	2016-02-19	2016-02-19	2016-02-19	2016-02-19	2016-02-19	2016-02-19	2016-02-19	2016-02-19	2016-02-19	2016-02-19	2016-02-19	DODeath
Mouse weight	34.2	33	33.3	36.2	30.6	32.9	29.4	31.2	31.9	33.8	34.8	35.4	32.5	29.8	29.8	33.5	Mouse weight
Tumor weight (g)	1.26	0.409	1.941	2.994	1.003	1.71	1.403	0.409	1.51	2.603	0.848	3.008	3.214	1.494	3.243	3.601	Tumor weight (g)
Tumor weight scraped (g)	1.26	0.319	1.479	2.795	0.891	1.638	1.106	0.351	1.319	2.238	0.75	1.809	2.088	1.033	3.03	2.268	Tumor weight scraped (g)
% tumor weight which was dead	0	22.0049	23.8022	6.64663	11.1665	4.21053	21.1689	14.1809	12.649	14.0223	11.5566	39.8604	35.0342	30.8568	6.56799	37.0175	% tumor weight which was dead
Tumor length	18.49	9.45	14	21.95	13.98	20	14.22	10.4	17.63	18.6	15.64	19.1	not captured	14.6	21.53	21	Tumor length
Tumor width	9.54	6.67	14	15.54	11.16	16	11.33	7	13.33	15.4	8.54	17.69	not captured	13.1	16.36	17	Tumor width
Tumor volume (mm^3)	836.1	210.3	1372	2650	870.6	2560	912.7	254.8	1566.3	2205.6	570.3	2988.5	did not obtain	1252.8	2881.2	3034.5	Tumor volume (mm^3)
Necrosis & notes on tumor	no necrosis	large amount	large amount	slight amount	slight to moderate amount	slight amount	large amount	moderate amount	moderate amount	moderate amount	moderate amount	large amount	large amount	large amount	slight amount	large amount	Necrosis & notes on tumor
Mets weight (g)	0.251	0	0.097	0.403	0.051	0.35	0.043	0.021	0.211	0.447	0.069	0.166	0.211	0.081	0.365	0.114	Mets weight (g)
Mets volume (biggest) (mm^3)	not measured	N/A	not measured	109	not measured	not measured	not measured	not measured	60.9	180.2	59.5	56.8	not measured	28.2	150.1	35	Mets volume (biggest) (mm^3)
Mets volume (mm^3)										92.6; 65.3		23		14.9	64.5		Mets volume (mm^3)
Notes on mets	peritoneal near tumor, some on liver too	none	2 RP	enormous RP LN mets - 3 all same size	2 x RP LN	enormous RP LN mets 2 plus 2 other RP mets	1 small RP LN	1 small RP LN	2 x RP LN	3 x RP LN, met on liver, met in cavity	1 RP LN	2 RP LN	2x RP LN	2 x RP LN small	2 x RP LN, 4 x small peritoneal	1x RP LN, 3x extra small peritoneal	Notes on mets
Spleen (g)	0.089	0.08	not weighed	0.136	0.101	0.129	0.119	0.095	0.095	0.12	0.069	0.16	0.122	0.112	0.071	0.07	Spleen (g)
Blood vol. (ul)	700	900	600	400	900	700	500	500	400	600	800	400	450	800	800	700	Blood vol. (ul)
Serum vol. & Color	400 light yellow	400 yellow	300 yellow	160 maybe light pink	300 maybe light pink	270 light pink	300 light pink	170 light pink	220 light pink	200 light pink	270 light yellow	200 yellow	200 very light pink	280 yellow	300 yellow	Looks like ~250 yellow	Serum vol. & Color
Notes			Tumor big with hole in center, very soft and falling apart. Bumpy texture inside. Estimate on dimensions and volume as difficult to measure.									Fluid in belly, tumor soft and dissolving with holes	Fluid in belly, tumor soft and dissolving with holes	Large soft tumor with hole.	large and firm tumor	Fluid in belly, large soft tumor dissolving with hole; estimate on tumor dimension and volume as difficult to measure	Notes
