# Supplementary material for: Impact of protein kinase CK2 downregulation and inhibition on oncomir clusters 17 ~ 92 and 106b ~ 25 in prostate, breast, and head and neck cancers
Source: Mol Med. 2024 Oct 11;30:175. doi: 10.1186/s10020-024-00937-1 (PMC11476306; doi:10.1186/s10020-024-00937-1)
Supplement: Supplementary file 7 — Supplementary materials 7. [file 10020_2024_937_MOESM7_ESM.xlsx]

## Sheet: Prostate cancer si 
PC3-LN4 siRNA qRT-SL-PCR Ct data
		17-5p	17-3p	18a-5p	19a-3p	19b-3p	20a-5p	92-3p	U6		25-3p	93-5p	106b-5p	21-5p	34a-5p	U6
	siNT-1	25.3871	28.5699	28.0949	27.6369	27.8697	23.7727	20.8782	19.8563		23.3574	25.5002	25.2207	21.0217	29.1526	19.8563
		25.345	28.6595	28.3958	27.6628	27.6814	23.7709	20.8011	19.7914		23.3452	25.3955	25.1929	21.0794	29.1209	19.7914
	siNT-2	26.4684	30.8223	29.3987	28.9401	29.0802	24.7582	22.5362	22.5427		25.2057	26.4961	25.5792	22.021	31.1414	22.5427
		26.503	30.9815	29.4157	28.8664	28.9569	24.7746	22.4567	22.5384		25.1396	26.4907	25.6022	21.9869	31.2684	22.5384
	siCK2-1	26.2936	28.1216	29.0698	28.03	28.1298	24.6919	21.8674	19.5324		23.8901	26.0132	25.5614	20.9547	27.8965	19.5324
		26.1747	28.0521	29.0293	28.1698	28.3432	24.6366	21.8907	19.4706		23.917	26.0428	25.517	20.9232	27.5063	19.4706
	siCK2-2	27.2212	30.6001	30.1013	29.6951	29.8881	25.6307	22.9329	21.4648		25.8314	27.175	25.5761	21.9307	30.5424	21.4648
		27.2866	30.3995	30.0867	29.6262	29.9113	25.7147	22.9426	21.5099		25.0069	27.0854	25.5726	21.9295	30.7728	21.5099
C4-2 siRNA qRT-SL-PCR Ct data
		17-5p	17-3p	18a-5p	19a-3p	19b-3p	20a-5p	92-3p	U6		25-3p	93-5p	106b-5p	21-5p	34a-5p	U6
	siNT-1	27.4126	29.4663	29.9335	28.5634	28.5137	27.5071	23.8116	23.8696		23.383	26.9281	25.5412	23.3338	27.892	23.8696
		27.5448	29.4224	29.7924	28.6248	28.247	27.4919	23.7589	23.897		23.3522	26.9832	25.5059	23.408	27.7853	23.897
	siNT-2	27.6998	31.0366	29.787	29.1428	29.2526	27.0386	24.7597	23.8278		24.7488	27.2294	25.7735	23.7349	28.5099	23.8278
		27.6731	31.1359	29.7823	29.1287	29.2762	27.0401	24.6026	23.9294		24.6904	27.0503	25.7721	23.6572	28.4968	23.9294
	siCK2-1	27.9679	29.7136	30.3328	29.3419	29.3243	28.185	24.5589	22.7352		23.8796	27.6698	25.4814	23.8124	27.9189	22.7352
		27.9386	29.7529	30.2154	29.5369	29.1218	28.1118	24.5069	22.7937		23.8534	27.5188	25.4857	23.7444	27.9485	22.7937
	siCK2-2	29.37	30.5813	30.5813	30.9158	30.6547	30.2367	25.9703	24.1074		24.8523	29.0133	25.8254	25.9154	29.4263	24.1074
		29.2802	30.5102	30.5102	31.2228	30.5172	30.2703	25.9953	24.0497		24.84	29.1406	25.9562	25.9227	29.374	24.0497
LNCaP siRNA qRT-SL-PCR Ct data
		17-5p	17-3p	18a-5p	19a-3p	19b-3p	20a-5p	92-3p	U6		25-3p	93-5p	106b-5p	21-5p	34a-5p	U6
	siNT-1	24.887	32.3503	26.5783	26.3485	26.8586	23.9992	23.2494	19.1666		24.2866	24.5328	27.4444	23.3289	25.4276	19.1666
		24.7602	32.2029	26.7048	26.346	26.8685	23.9382	23.117	19.0213		24.2998	24.3683	27.4444	23.1719	25.3533	19.0213			`
	siNT-2	25.1662	32.8286	27.2636	27.0384	27.6866	24.1958	23.5558	19.8449		24.7614	24.5584	27.9748	23.664	25.622	19.8449
		25.1258	33.151	27.2271	26.9761	27.6273	24.1781	23.5486	19.7743		24.7819	24.5558	27.9451	23.594	25.655	19.7743
	siCK2-1	25.0154	32.3583	26.4495	25.7975	26.7427	23.9284	22.9858	18.7462		24.3081	24.3042	27.474	23.1376	25.0213	18.7462
		24.8744	32.6033	26.4257	25.8557	26.7031	23.8631	23.1598	18.7386		24.2026	24.4559	27.474	23.1239	24.971	18.7386
	siCK2-2	25.2831	32.5408	27.1016	26.7444	27.6578	24.4682	23.3649	18.8525		24.4819	24.8873	28.1546	23.4435	25.4873	18.8525
		25.388	32.4934	27.0651	26.8823	27.6069	24.4436	23.5818	18.7304		24.327	24.979	28.1546	23.3992	25.5263	18.7304

## Sheet: Prostate cancer TBB
LNCaP TBB qRT-SL-PCR Ct data
		17-5p	17-3p	18a-5p	19a-3p	19b-3p	20a-5p	92-3p	U6		25-3p	93-5p	106b-5p	21-5p	34a-5p	U6
	DMSO-1	25.1662	32.8286	27.2636	27.0384	27.6866	24.1958	23.5558	19.8449		24.7614	24.5584	27.9748	23.664	25.622	19.8449
		25.1258	33.151	27.2271	26.9761	27.6273	24.1781	23.5486	19.7743		24.7819	24.5558	27.9451	23.594	25.655	19.7743
	DMSO-2	25.8017	32.4469	27.9578	27.9086	28.4241	24.8483	24.0867	20.4202		25.0272	25.1349	28.0663	23.8419	26.1371	20.4202
		25.7801	32.4612	28.0322	27.9565	28.463	24.9159	24.0421	20.5639		24.9858	25.2043	28.4922	23.8355	26.0856	20.5639
	TBB-1	25.3446	32.3247	27.6889	27.6361	28.2646	24.1035	23.9443	18.9348		24.4153	24.666	28.1322	21.9601	25.0705	18.9348
		25.3371	32.2967	27.6929	27.6299	28.2283	24.0272	23.9624	18.9047		24.3796	24.556	28.1353	22.1274	25.0739	18.9047
	TBB-2	25.8318	32.3427	28.1419	28.2052	28.8586	24.5806	23.4893	18.9663		24.2763	24.8156	28.2709	21.2798	25.2462	18.9663
		25.8283	32.2145	28.3024	28.4707	28.9042	24.3787	23.4498	19.0118		24.2552	24.692	28.2709	21.2634	25.1474	19.0118
C4-2 TBB qRT-SL-PCR Ct data
	DMSO-1	23.8056	29.0226	25.645	25.0598	25.333	22.6364	22.2396	20.2743		23.6536	23.3473	24.5856	22.2235	25.9244	20.2743
		23.7277	28.9815	25.3387	25.0298	25.3298	22.6272	22.2406	20.2065		23.608	23.3489	24.5592	22.225	25.9497	20.2065
	DMSO-2	23.3891	27.8078	25.3245	24.7352	24.9744	22.3932	21.7589	19.6687		22.9038	23.1124	24.2591	21.8486	25.147	19.6687
		23.4105	27.945	25.216	24.746	24.9142	22.3347	21.7448	19.654		22.8391	23.0843	24.2914	21.8564	25.1403	19.654
	TBB-1	25.339	28.9714	27.5778	27.1799	27.3864	23.9576	22.9889	19.5217		23.8768	24.4124	24.9447	21.2489	25.0445	19.5217
		25.2101	28.932	27.4075	27.1614	27.3682	23.9399	23.0342	19.4808		23.8788	24.3716	24.9449	21.1707	25.0647	19.4808
	TBB-2	24.016	28.7781	26.3488	25.9034	26.1027	22.9799	22.4489	19.1489		23.0297	23.5928	24.6092	20.5252	24.8609	19.1489
		24.0731	28.6814	26.4257	25.7889	26.1181	22.9994	22.4344	19.1975		23.0734	23.6049	24.5946	20.5489	24.8311	19.1975
PC3-LN4 TBB qRT-SL-PCR Ct data
	DMSO-1	22.3378	27.2849	24.8985	24.0989	24.3574	20.8929	20.1646	19.8528		22.4347	22.7303	23.9036	19.5253	27.1826	19.8528
		22.3238	27.2273	24.8933	24.0662	24.3791	20.8937	20.1447	19.8607		22.4188	22.7429	23.8545	19.4284	26.9948	19.8607
	DMSO-2	21.9266	27.8971	24.5786	23.9451	24.1482	20.7134	20.3592	20.0825		22.8094	22.6814	23.8284	19.8646	27.5341	20.0825
		21.9445	27.91	24.6108	23.9154	24.0164	20.7712	20.2011	20.1962		22.8678	22.5962	23.8423	19.8142	27.5879	20.1962
	TBB-1	22.5171	27.563	25.4391	24.215	24.472	20.9344	19.8889	19.7976		22.3419	22.8174	23.9659	17.3796	27.1619	19.7976
		22.4438	27.4785	25.3939	24.2333	24.4799	20.9361	19.8179	19.8594		22.3817	22.8546	23.971	17.4312	27.1316	19.8594
	TBB-2	22.7951	27.7253	25.6427	24.6168	24.9532	21.3864	20.2734	19.4031		21.9906	23.1379	24.3208	17.2903	27.1171	19.4031
		22.7954	27.7355	25.6753	24.6169	24.9353	21.3607	20.2812	19.533		21.9722	23.1484	24.0488	17.2615	27.2034	19.533

## Sheet: Breast cancer
ZR-75-1 siRNA qRT-SL-PCR Ct data
		17-5p	17-3p	18a-5p	19a-3p	19b-3p	20a-5p	92-3p	U6		25-3p	93-5p	106b-5p	21-5p	34a-5p	U6
	siNT-1	25.8842	28.9605	27.4993	27.8611	24.6339	23.5999	32.5198	22.2565		24.7975	24.991	28.5008	21.9618	25.2262	20.0145
		25.9745	28.987	27.3872	27.7655	24.5697	23.4916	32.3036	22.3131		24.7659	24.9815	28.4981	21.8857	25.1887	20.2253
	siNT-2	26.994	33.7457	29.7459	29.5341	29.9728	25.4581	24.1568	20.6145		24.7975	24.991	28.5008	21.9618	25.2262	20.6145
		27.0834	33.8242	29.7553	29.5469	29.9211	25.3856	24.1036	20.8253		24.7659	24.9815	28.4981	21.8857	25.1887	20.8253
	siCK2-1	26.7994	30.0008	28.3235	28.8123	25.2126	23.7314	32.4345	22.4342		24.3799	24.6483	28.103	21.4508	25.1016	19.7624
		26.8402	29.9746	28.3166	28.695	25.0444	23.647	32.2616	22.4033		24.3521	24.6891	27.9565	21.4867	25.0409	19.7803
	siCK2-2	26.4297	33.964	29.0936	28.6494	29.1281	24.8534	23.6462	19.7624		24.3799	24.6483	28.103	21.4508	25.1016	19.7624
		26.4678	33.6123	29.0135	28.7174	29.1315	24.8563	23.6939	19.7803		24.3521	24.6891	27.9565	21.4867	25.0409	19.7803
T47D siRNA qRT-SL-PCR Ct data
		17-5p	17-3p	18a-5p	19a-3p	19b-3p	20a-5p	92-3p	U6		25-3p	93-5p	106b-5p	21-5p	34a-5p	U6
	siNT-1	26.0214	28.5721	27.9643	28.3537	24.863	23.7596	24.9957	25.976		24.6142	23.6486	27.1411	22.2693	24.7809	25.976
		26.0096	28.5848	27.9052	28.3244	24.8429	23.8033	25.0342	25.8547		24.5694	23.6765	27.1076	22.1251	24.7335	25.8547
	siNT-2	25.3626	33.1017	28.2408	28.1806	28.8146	24.4991	23.7658	19.7536		24.6142	23.6486	27.1411	22.2693	24.7809	20.6145
		25.408	33.3415	28.1529	28.0813	28.5913	24.4597	23.7302	19.6445		24.5694	23.6765	27.1076	22.1251	24.7335	20.8253
	siCK2-1	26.1342	28.7295	27.8207	28.3578	24.979	23.1865	25.0026	25.3034		25.1702	24.5324	28.2949	22.1788	25.3692	25.3034
		26.0967	28.6056	27.8813	28.318	24.9038	23.1628	24.9326	25.2602		25.2766	24.5167	28.1366	22.3419	25.3066	25.2602
	siCK2-2	26.2221	33.6729	28.9176	28.9415	29.523	25.1175	24.3976	20.0848		25.1702	24.5324	28.2949	22.1788	25.3692	19.7624
		26.2166	34.6541	28.798	29.0242	29.6556	25.092	24.4708	20.0888		25.2766	24.5167	28.1366	22.3419	25.3066	19.7803

## Sheet: Head Neck cancer
FaDu siRNA qRT-SL-PCR Ct data
		17-5p	17-3p	18a-5p	19a-3p	19b-3p	20a-5p	92-3p	U6		25-3p	93-5p	106b-5p	21-5p	34a-5p	U6
	siNT-1	27.1447	29.7323	30.368	29.9626	30.5863	25.46	23.4636	23.6553		24.9613	26.8438	26.5261	20.3247	31.7996	24.6809
		27.0466	29.7539	30.3351	29.8387	30.4668	25.4634	23.425	23.5768		24.9093	26.8606	26.3521	20.3455	31.8126	24.491
	siNT-2	26.5075	29.472	29.3404	29.9382	25.112	23.3661	30.924	22.8841		23.8424	26.2848	25.2082	19.7174
		26.3982	29.4831	29.2303	29.9142	25.0017	23.315	30.8249	22.9303		23.8126	26.2651	25.3189	19.6748
	siCK2-1	26.7795	27.7844	29.8836	29.2601	29.6012	24.9949	22.8038	22.2059		23.5254	26.1778	25.9111	19.7378	30.5438	22.9237
		26.7822	27.5873	29.9232	29.069	29.6463	24.9605	22.7993	22.1556		23.5177	26.0411	25.8822	19.673	30.6646	23.0062
	siCK2-2	26.9924	29.9518	29.7056	30.213	25.4492	23.5094	30.4804	22.663		23.571	26.7261	25.1706	19.6177
		26.928	29.6718	29.6968	30.2591	25.4223	23.4805	30.3254	22.5135		23.5498	26.6744	25.2392	19.7053
Detroit562 siRNA qRT-SL-PCR Ct data
		17-5p	17-3p	18a-5p	19a-3p	19b-3p	20a-5p	92-3p	U6		25-3p	93-5p	106b-5p	21-5p	34a-5p	U6
	siNT-1	27.1447	29.7323	30.368	29.9626	30.5863	25.46	23.4636	23.6553		24.9613	26.8438	26.5261	20.3247	31.7996	24.6809
		27.0466	29.7539	30.3351	29.8387	30.4668	25.4634	23.425	23.5768		24.9093	26.8606	26.3521	20.3455	31.8126	24.491
	siNT-2	26.3337	28.8565	29.6597	30.3761	25.1659	23.9119	29.8181	22.958		24.1168	25.2183	25.3839	19.9688
		26.2343	28.9018	29.5722	30.2056	25.0831	23.88	29.643	22.6865		24.131	25.1651	25.3878	19.9665
	siCK2-1	26.7795	27.7844	29.8836	29.2601	29.6012	24.9949	22.8038	22.2059		23.5254	26.1778	25.9111	19.7378	30.5438	22.9237
		26.7822	27.5873	29.9232	29.069	29.6463	24.9605	22.7993	22.1556		23.5177	26.0411	25.8822	19.673	30.6646	23.0062
	siCK2-2	26.5507	29.2728	29.7534	30.4797	25.1982	24.022	29.1468	21.5998		23.953	25.3828	25.2606	19.3922
		26.4821	29.1049	29.7719	30.3988	25.2257	24.0581	29.3197	21.8269		23.8745	25.3428	25.2347	19.3483

## Sheet: PC3-LN4 tumor
PC3-LN4 tumor Ct data qRT-SL-PCr
	treatment - tumor id	17-5p	17-3p	18a-5p	19a-3p	19b-3p	20a-5p	92-3p	U6		25-3p	93-5p	106b-5p	21-5p	34a-5p	U6
	RNAi-Ctrl - C2	24.976	28.5182	28.5919	27.2442	26.9705	23.9262	23.3953	22.9258		24.0035	25.9962	24.7673	18.4272	26.6412	22.9258
		24.9444	28.4581	28.7926	27.2703	27.0392	23.9437	23.4034	21.389		23.9812	25.9892	24.7984	18.4954	26.6083	21.389
	RNAi-Ctrl - E0	22.932	27.7612	26.2299	24.667	24.7858	21.084	20.8721	19.5297		23.1144	23.6039	23.9927	17.6857	26.1388	19.5297
		22.9343	27.805	26.2081	24.5951	24.8292	21.0064	20.8239	19.1911		23.0481	23.6198	24.0463	17.7038	25.9641	19.1911
	RNAi-Ctrl - E2	23.7752	28.0662	26.7917	25.6336	25.93	21.9242	21.7612	20.2521		23.9201	24.3024	24.4878	18.2073	26.3139	20.2521
		23.7049	28.0317	26.7955	25.7832	25.9363	21.9282	21.8078	20.0271		23.844	24.331	24.5322	18.2067	26.1195	20.0271
	RNAi-Ctrl - I0	23.5781	27.8055	26.9085	25.6268	25.7905	21.7687	21.595	19.7327		22.6379	24.2866	24.2395	17.1071	25.9305	19.7327
		23.5321	27.8379	26.9507	25.6466	25.8016	21.7913	21.4949	18.8715		22.6194	24.2375	24.2275	17.1195	25.9318	18.8715
	RNAi-Ctrl - E1	22.5976	27.9187	25.8966	23.9184	24.0812	20.7614	21.0861	19.446		23.0266	23.1447	24.063	17.5819	25.6723	19.446
		22.6225	27.8722	25.8947	23.9045	24.0708	20.7331	21.111	19.4469		23.0471	23.1245	24.0647	17.5634	25.6362	19.4469
	RNAi-Ctrl - G0	23.159	28.2399	26.5845	25.0299	25.2714	21.3951	21.7805	20.3223		23.5933	23.7584	24.3359	18.057	26.1913	20.3223
		23.0949	28.153	26.526	25.0607	25.2776	21.2816	21.7105	20.3477		23.6119	23.7457	24.3185	17.9984	26.2013	20.3477
	RNAi-Ctrl - G1	22.9605	28.3341	25.963	24.4169	24.8355	20.9919	21.4992	20.122		23.6102	23.393	24.0171	18.0115	26.3657	20.122
		22.7904	28.1732	25.9161	24.3147	24.7102	20.8813	21.4846	20.0993		23.5379	23.4238	24.0493	18.0201	26.3451	20.0993
	RNAi-Ctrl - G2	22.1709	27.5208	25.7818	23.9071	24.1309	20.5084	20.8263	19.9395		22.9262	22.9335	23.5889	17.6191	24.916	19.9395
		22.1616	27.4068	25.4195	23.9218	24.1371	20.4616	20.8158	20.0424		22.9842	22.9244	23.5991	17.7002	24.9012	20.0424
	RNAi-CK2 - D1	26.9593	33.9433	31.1198	31.2041	31.6634	25.1064	25.9942	27.8991		28.0485	27.6167	25.1865	20.4739	31.2492	27.8991
		26.9721	33.9653	31.1805	31.0818	31.926	25.1776	25.9565	27.6626		28.0936	27.5679	25.2409	20.438	30.9817	27.6626
	RNAi-CK2 - D2	23.514	27.8494	26.7398	25.2975	25.5444	21.8594	21.0421	19.6593		22.9729	24.1603	24.1372	17.6556	26.3723	19.6593
		23.5258	27.8115	26.8771	25.3229	25.6309	21.7649	20.9238	18.8739		22.9783	24.0388	24.0974	17.8004	26.2008	18.8739
	RNAi-CK2 - H0	23.4872	27.7646	26.9787	25.9408	26.0629	21.9113	21.5252	19.8607		23.0294	24.2269	24.1071	17.7857	25.9334	19.8607
		23.4737	27.7255	26.9241	25.9663	26.0573	21.9418	21.3253	19.6585		23.0496	24.2351	24.0251	17.8388	26.3571	19.6585
	RNAi-CK2 - J0	23.9024	27.3922	27.2506	26.3569	26.0111	22.5963	21.5859	19.3126		22.5807	24.6449	23.9621	16.9199	26.1817	19.3126
		23.9502	27.3629	27.0255	26.3502	26.272	22.4986	21.5439	18.589		22.5559	24.7626	23.874	17.4317	26.0107	18.589
	RNAi-CK2 - F0	22.4783	27.8562	25.7803	23.8449	24.176	20.6019	20.6188	19.4404		22.9306	23.184	23.9389	17.5496	25.7906	19.4404
		22.4953	27.9348	25.78	23.8862	24.1295	20.589	20.6163	19.5782		22.9568	23.1813	23.9001	17.5236	25.7604	19.5782
	RNAi-CK2 - F2	22.8052	28.3182	25.8779	24.2259	24.6353	20.8936	21.3806	19.5338		23.1124	23.563	24.0573	17.5598	25.7468	19.5338
		22.8123	28.1006	25.8306	24.2107	24.6252	20.9303	21.2651	19.6275		23.1114	23.4525	24.091	17.558	25.735	19.6275
	RNAi-CK2 - H1	22.9612	28.2631	26.1871	24.4012	24.6075	20.9322	20.978	19.7188		23.0536	23.4712	23.9662	17.6758	26.2789	19.7188
		22.8985	28.2405	26.1425	24.3913	24.6488	20.9608	20.9588	19.7672		23.0148	23.3897	23.9515	17.6519	26.2294	19.7672
	RNAi-CK2 - H2	22.4683	27.8157	25.6922	23.9107	24.2124	20.6773	20.6264	18.8072		22.6366	23.0996	23.8729	17.5074	25.7866	18.8072
		22.5915	27.8252	25.6159	23.9438	24.2049	20.6647	20.621	18.8389		22.6018	23.2202	23.8815	17.5777	25.751	18.8389

## Sheet: PC3-LN4 serum
PC3-LN4 serum Ct data qRT-SL-PCR
	treatment - tumor id	17-5p	17-3p	18a-5p	19a-3p	19b-3p	20a-5p	92-3p	U6	26a-5p	191-5p	cel-39		25-3p	93-5p	106b-5p	21-5p	125-5p	U6	26a-5p	191-5p	cel-39
	RNAi-Ctrl - C2	25.9768	32.813	28.4782	25.183	25.2554	25.3829	23.4397	32.9781	28.1243	26.0714	28.6173		25.3102	26.1404	27.2216	23.2466	25.4453	32.9781	28.1243	26.0714	28.6173
		25.9667	32.7832	28.5052	25.2439	25.287	25.3581	23.4934	32.7127	28.0811	26.0038	28.463		25.3454	26.1375	27.1389	23.2365	25.5211	32.7127	28.0811	26.0038	28.463
	RNAi-Ctrl - E0	24.1368	31.3025	26.8885	22.9418	23.0404	23.2919	21.3645	30.8078	28.5689	26.0359	28.0336		22.8893	24.2824	25.5024	20.9837	22.879	30.8078	28.5689	26.0359	28.0336
		23.9871	31.3512	26.9048	22.7937	22.9958	23.2034	21.2979	30.3524	28.6851	26.0884	28.2371		22.8174	24.2481	25.4823	20.8882	22.865	30.3524	28.6851	26.0884	28.2371
	RNAi-Ctrl - G1	25.3723	32.0205	28.2384	24.0685	24.2459	24.6327	21.7293	31.0259	27.8744	26.3371	28.2698		23.7275	25.1939	26.4202	22.0413	23.6901	31.0259	27.8744	26.3371	28.2698
		25.3666	31.9728	28.4385	24.0029	24.1723	24.6148	21.6817	31.1334	28.0767	26.2477	28.2919		23.6246	25.1836	26.5226	22.0706	23.67	31.1334	28.0767	26.2477	28.2919
	RNAi-Ctrl - G2	27.6872	34.5122	30.0038	26.9365	27.1464	27.0016	24.742	33.8322	29.166	27.5673	29.7025		25.8424	27.3686	28.3343	24.0531	26.8607	33.8322	29.166	27.5673	29.7025	32.9859
		27.6429	34.4818	30.0218	26.8633	27.2161	26.7923	24.8012	33.4014	28.9153	27.6053	29.55		25.7391	27.2512	28.3302	24.1246	26.9298	33.4014	28.9153	27.6053	29.55	33.4019
	RNAi-CK2 - D1	27.2543	33.6359	29.3823	26.9802	27.1457	26.3224	24.7561	32.9674	28.6592	27.1835	28.8435		25.1132	26.2756	27.5111	23.6021	25.9766	32.9674	28.6592	27.1835	28.8435
		27.1217	33.7101	29.5229	26.8846	27.2284	26.3329	24.7272	33.4908	28.5999	27.1836	29.3807		24.9762	26.257	27.4242	23.6012	25.9065	33.4908	28.5999	27.1836	29.3807
	RNAi-CK2 - J0	27.4883	34.1949	30.2203	27.034	27.8636	25.0316	22.0903	30.2958	29.0142	27.9772	29.0184		23.1234	26.2525	29.6461	21.1375	23.7192	30.2958	29.0142	27.9772	29.0184
		27.4616	34.6841	30.3536	26.7493	27.5689	25.0507	22.1276	30.2356	29.0959	28.3845	28.7484		23.158	26.1814	29.7335	20.9979	23.7644	30.2356	29.0959	28.3845	28.7484
	RNAi-CK2 - H1	26.058	33.3413	28.5439	24.9745	25.5393	24.8329	22.6206	30.1408	28.3586	27.3462	29.2811		23.7131	25.4652	27.4312	20.9413	23.4532	30.1408	28.3586	27.3462	29.2811
		26.0777	33.189	28.457	24.9575	25.4066	24.7321	22.5797	30.3389	28.2217	27.1216	29.2623		23.5762	25.471	27.4882	20.9701	23.1893	30.3389	28.2217	27.1216	29.2623
	RNAi-CK2 - H2	25.7952	32.7713	28.6051	23.9833	23.7836	24.7141	21.2441	31.1817	29.355	27.2259	28.563		22.9655	25.6591	27.0539	20.8896	22.9139	31.1817	29.355	27.2259	28.563
		25.7999	33.0432	28.5469	23.9441	23.9763	24.7021	21.3796	31.4626	29.036	27.162	28.3114		22.9804	25.6943	26.9912	20.9234	22.7377	31.4626	29.036	27.162	28.3114

## Sheet: Pri-miRNA breast cancer
T47D pri-miRNA Ct data qRT-SL-PCR
		pri 25	pri-106b	mRNA 17-92	mRNA 21	RPLP0	TBP	pri-21	pri-93	pri 17-92	mRNA MCM7	B2M
	siNT-1	26.9795	26.1244	Undetermined	26.7246	29.6131	25.1179	25.0151	26.3505	Undetermined	27.1886	29.0911
		27.153	26.2164	Undetermined	26.8439	29.6087	25.2132	25.1174	26.3957	Undetermined	27.4796	29.1131
	siNT-2	pri-21	pri-93	pri 17-92	mRNA MCM7	B2M	TBP	pri 25	pri-106b	mRNA 17-92	mRNA 21	RPLP0
		28.1214	Undetermined	29.2598	21.3826	20.1084	25.4176	27.2567	28.3595	28.4178	22.2279	17.3452
		28.1322	Undetermined	29.4219	21.3545	20.1226	25.3906	27.2657	28.4067	28.1464	22.224	17.3324
		pri 25	pri-106b	mRNA 17-92	mRNA 21	RPLP0	TBP	pri-21	pri-93	pri 17-92	mRNA MCM7	B2M
	siCK2-1	26.4673	26.5315	Undetermined	27.6076	29.6602	25.7493	24.9836	26.3775	Undetermined	27.3983	28.7809
		26.4168	26.5883	Undetermined	27.6005	29.661	25.6777	24.9717	26.2683	Undetermined	27.2493	28.957
	siCK2-2	pri-21	pri-93	pri- 17-92	mRNA MCM7	B2M	TBP	pri 25	pri-106b	mRNA 17-92	mRNA 21	RPLP0
		26.5375	Undetermined	28.9783	20.8774	19.4933	25.026	26.2922	27.3235	27.0012	21.3642	16.6285
		26.3964	Undetermined	29.0557	20.866	19.4935	25.1761	26.2896	27.3224	27.1207	21.2276	16.5623
ZR-75-1 pri-miRNA Ct data qRT-SL-PCR
		pri-21	pri-93	pri 17-92	mRNA MCM7	B2M	TBP	pri 25	pri-106b	mRNA 17-92	mRNA 21	RPLP0
	siNT-1	28.0562	21.1312	21.4695	19.2601	16.7965	25.1179	27.7582	20.8943	20.2925	18.3658	14.9867
		28.1562	21.2128	21.3755	19.3174	16.7963	25.2132	27.6584	20.876	20.3367	18.3792	15.0257
		pri-21	pri-93	pri- 17-92	mRNA MCM7	B2M	TBP	pri 25	pri-106b	mRNA 17-92	mRNA 21	RPLP0
	siNT-2	28.2183	Undetermined	29.2595	22.8743	20.4901	25.4532	27.9221	28.3882	28.7629	24.2983	19.6586
		28.3041	Undetermined	29.2095	22.8773	20.5342	25.5507	27.9776	28.4203	28.8153	24.2649	19.6584
	siCK2-1	pri-21	pri-93	pri 17-92	mRNA MCM7	B2M	TBP	pri 25	pri-106b	mRNA 17-92	mRNA 21	RPLP0
		27.5217	21.3637	21.4814	18.8151	17.1638	25.7493	27.158	20.6757	20.3299	18.3948	15.3904
		27.5359	21.4188	21.5235	18.8658	17.1861	25.6777	27.2285	20.7142	20.3671	18.3046	15.2045
		pri-21	pri-93	pri- 17-92	mRNA MCM7	B2M	TBP	pri 25	pri-106b	mRNA 17-92	mRNA 21	RPLP0
	siCK2-2	26.6833	Undetermined	30.9266	21.8105	18.706	24.9195	27.3503	28.2067	26.9578	22.3056	18.0334
		26.8147	Undetermined	30.6493	21.8354	18.6489	24.9665	27.3226	28.1316	26.971	22.3633	17.9444

## Sheet: Pri-miRNA HNC
Fadu pri-miRNA Ct data qRT-SL-PCR
		pri-21	pri-25	pri-93	pri-106b	pri 17-92	TBP	mRNA 17-92	mRNA MCM7	mRNA 21	B2M	RPLP0
	siNT-1	24.0792	25.4435	Undetermined	26.5089	27.3897	24.119	25.3055	18.6318	20.3839	15.8591	16.4149
		24.0836	25.4291	Undetermined	25.8623	27.4127	24.1475	25.3795	18.6165	20.2467	15.9049	16.3266
	siNT-2	24.8423	26.2325	Undetermined	27.1187	27.9197	25.6594	26.4486	19.1598	22.136	17.8197	17.6875
		24.8438	26.2065	Undetermined	27.1933	28.0724	25.8598	26.4023	19.1094	22.0174	17.851	17.6986
	siCK2-1	23.4386	25.2387	Undetermined	25.5589	28.0805	24.21	26.0066	18.8055	19.5521	15.1187	16.3129
		23.5399	25.2668	Undetermined	25.6218	28.0832	24.3952	25.9828	18.8113	19.5299	15.2573	16.3113
	siCK2-2	25.028	26.538	Undetermined	27.2265	29.8434	25.9723	27.6974	19.3627	21.4358	17.0873	17.3666
		25.0407	26.4007	Undetermined	27.0931	29.6271	26.2134	27.7867	19.2389	21.4378	17.1561	17.359
Detroit562 pri-miRNA Ct data qRT-SL-PCR
		pri-21	pri-25	pri-93	pri-106b	pri 17-92	TBP	mRNA 17-92	mRNA MCM7	mRNA 21	B2M	RPLP0
	siNT-1	24.0792	25.4435	Undetermined	26.5089	27.3897	24.119	25.3055	18.6318	20.3839	15.8591	16.4149
		24.0836	25.4291	Undetermined	25.8623	27.4127	24.1475	25.3795	18.6165	20.2467	15.9049	16.3266
	siNT-2	24.8423	26.2325	Undetermined	27.1187	27.9197	25.6594	26.4486	19.1598	22.136	17.8197	17.6875
		24.8438	26.2065	Undetermined	27.1933	28.0724	25.8598	26.4023	19.1094	22.0174	17.851	17.6986
	siCK2-1	23.4386	25.2387	Undetermined	25.5589	28.0805	24.21	26.0066	18.8055	19.5521	15.1187	16.3129
		23.5399	25.2668	Undetermined	25.6218	28.0832	24.3952	25.9828	18.8113	19.5299	15.2573	16.3113
	siCK2-2	25.028	26.538	Undetermined	27.2265	29.8434	25.9723	27.6974	19.3627	21.4358	17.0873	17.3666
		25.0407	26.4007	Undetermined	27.0931	29.6271	26.2134	27.7867	19.2389	21.4378	17.1561	17.359

## Sheet: Pri-miRNA prostate cancer
PC3-LN4 pri-miRNA Ct data qRT-SL-PCR
		pri-mIR25	pri-miR93	pri-miR106	pri-miR17-92	pri-miR21	MYC	POLR2A	TBP	B2M
	siNT-1	24.9644	UD	UD	25.6937	25.8111	14.9504	19.5481	20.8953	15.5423
		24.8607	UD	UD	25.8401	25.8414	14.9016	19.5625	20.9973	15.4518
	siNT-2	24.8654	UD	UD	25.552	25.9413	15.5493	19.6011	20.7645	15.2162
		24.8771	UD	UD	25.6051	25.8749	15.1101	19.4724	20.8282	15.3103
	siCK2-1	25.5815	UD	UD	26.4294	25.6328	15.0876	19.3912	21.8587	15.336
		25.4603	UD	UD	26.5111	25.6599	14.8781	19.359	21.787	15.2999
	siCK2-2	25.5749	UD	UD	26.6297	25.9266	15.1398	19.5452	21.7421	15.483
		25.4845	UD	UD	26.5238	25.8993	15.1108	19.4874	22.0614	15.4951
C4-2 pri-miRNA Ct data qRT-SL-PCR
												pri-mIR21	pri-miR17/92	pri-miR106	pri-miR93	pri-miR25	mRNA17/92	MCM7(106/25)	TME49 (21)	B2M	RPLP0
	siNT-1	24.8935	Undetermined	Undetermined	26.8001	25.5126	19.0915	22.7168	24.1298	17.8053		27.624	27.9875	26.9906	Undetermined	26.3236	25.8432	19.9526	21.3509	19.7091	16.2767
		24.7761	Undetermined	Undetermined	26.9128	25.6496	19.1029	22.6839	23.9858	17.9104		27.5655	27.8545	27.0993	Undetermined	26.3535	25.7799	19.9154	21.3267	19.7645	16.2493
	siNT-2	25.1718	Undetermined	Undetermined	26.7611	26.9803	18.6407	22.0879	23.5502	18.2108		27.5314	28.835	26.9587	Undetermined	26.0489	25.5369	19.4731	20.3917	18.8106	15.3033
		25.0833	Undetermined	Undetermined	26.8561	26.9579	18.6834	21.9419	23.6072	18.0863		27.597	28.776	26.9092	Undetermined	25.9898	25.4941	19.3537	20.4525	18.9114	15.3853
	siCK2-1	25.6934	Undetermined	Undetermined	28.2724	26.4578	19.9425	23.2244	25.4349	20.1667		29.9124	32.7054	29.4059	Undetermined	27.9769	26.3129	21.184	22.2228	21.3356	17.5323
		25.79	Undetermined	Undetermined	28.2339	26.0843	19.9754	23.2777	25.5868	20.2234		29.9346	32.6281	29.5977	Undetermined	28.0084	26.4095	21.1974	22.0139	21.2799	17.5033
	siCK2-2	27.0695	Undetermined	Undetermined	28.6912	27.1174	21.2638	24.9199	26.9896	21.4925		28.8873	30.1489	29.1418	Undetermined	27.8866	27.1339	21.7696	23.4834	22.6423	18.9146
		26.8701	Undetermined	Undetermined	29.0095	27.0354	21.2637	24.8921	26.7327	21.5245		28.7979	29.9748	29.0131	Undetermined	28.1093	27.2842	21.8123	23.579	22.5687	18.8242
